# Supplementary material for: Full-Length Transcriptome Sequencing and Different Chemotype Expression Profile Analysis of Genes Related to Monoterpenoid Biosynthesis in Cinnamomum porrectum
Source: Int J Mol Sci. 2019 Dec 10;20(24):6230. doi: 10.3390/ijms20246230 (PMC6941020; doi:10.3390/ijms20246230)
Supplement: Supplementary file 1 [file ijms-20-06230-s001.zip]

Archive with 19 entries (17 files):
- Supplementary files++/
- Supplementary files++/Figures/
- Supplementary files++/Figures/Fig 1.tif
- Supplementary files++/Figures/Fig 2.tif
- Supplementary files++/Figures/Fig 3.tif
- Supplementary files++/Figures/Fig 4.tif
- Supplementary files++/Figures/Fig 5.tif
- Supplementary files++/Figures/Fig 6.tif
- Supplementary files++/Figures/Fig 7.tif
- Supplementary files++/Supplemental materials-Figure S1-S4.doc
- Supplementary files++/Table S1.Summary of read clustering information of full-length transcriptome libraries.docx
- Supplementary files++/Table S2. Summary of gene annotation by seven databases.doc
- Supplementary files++/Table S3 (A,B,C). FPKM of DEGs in terpenoid backbone biosynthesis.xlsx
- Supplementary files++/Table S4. sequence of genes in phylogenetic tree of CpTPS.xls
- Supplementary files++/Table S5. Primers sequences used for qRT-PCR.doc
- Supplementary files++/Table S6. Sequence of genes used for qRT-PCR.xls
- Supplementary files++/Table S7. FPKM of DEGs.csv
- Supplementary files++/Table S8. The function of known TPS genes in the phylogenetic tree.xls
- Supplementary files++/Table S9. Composition of the leaf extracts of nerolidol-type and citral-type.doc
