# Supplementary material for: Full-Length Transcriptome Sequencing and Different Chemotype Expression Profile Analysis of Genes Related to Monoterpenoid Biosynthesis in Cinnamomum porrectum
Source: Int J Mol Sci. 2019 Dec 10;20(24):6230. doi: 10.3390/ijms20246230 (PMC6941020; doi:10.3390/ijms20246230)
Supplement: Supplementary file 1 [file ijms-20-06230-s001.zip › Supplementary files++/Table S3 (A,B,C). FPKM of DEGs in terpenoid backbone biosynthesis.xlsx]

## Sheet: eucalyptol and linalool groups 
Table S3 A. FPKM of DEGs of terpenoid backbone biosynthesis in eucalyptol chemotype and linalool chemotype comparison group
		eucalyptol chemotype	linalool chemotype	Tagged genes in Figure4
	ID	FPKM	FPKM
2.3.1.9	[H0]_92925	0.883	0
2.2.1.7	[H0]_44300	15.933	35.383
	[H0]_71023	40.873	13.406
	[H0]_71226	47.396	20.74
	[H0]_75378	1.456	13.04
2.3.3.10	[H0]_57652	9.16	18.883
1.1.1.34	[H0]_56154	9.716	1.57
	[H0]_60662	3.273	9.766
	[H0]_71074	6.38	0.8
	[H0]_76786	12.846	4.07
2.2.7.60	[H0]_65876	4.553	40.553
2.7.1.36	[H0]_67767	0.58	0.123
4.1.1.33	[H0]_32591	0.18	0.806
1.17.7.1	[H0]_41743	23.743	10.256
	[H0]_44215	23.96	7.59
	[H0]_46437	8.943	18.63
	[H0]_47198	76.32	35.806
	[H0]_69103	9.57	1.146
	[H0]_93644	20.52	1.653
5.3.3.2	[H0]_73244	8.966	2.776
	[H0]_75692	1.306	16.413
	[H0]_87253	180.883	79.466
4.2.3.27	[H0]_98904	12.32	2.886
	[H0]_99768	34.553	0.46
2.5.1.1	[H0]_45735	16.36	4.913
	[H0]_52888	1.203	4.783
	[H0]_76356	38.406	14.026
	[H0]_76765	4.42	11.016
	[H0]_81589	11.583	1.01
	[H0]_84336	0.63	1.31
2.5.1.29	[H0]_61310	43.443	21.123
monoterpenoid	[H0]_55519	6.466	29.28
	[H0]_51215	22.02	0.31
	[H0]_52915	1.79	0.62
	[H0]_53806	146.22	4.27	CpTPS3
	[H0]_53831	1.12	17.133
	[H0]_57595	152.156	9.2	CpTPS5
	[H0]_59741	51.156	1.313	CpTPS9
diterpenoid	[H0]_45879	0.016	0.533
	[H0]_46527	11.68	0.66
	[H0]_38322	0.106	1.21
sesquiterpenoid and triterpenoid	[H0]_57535	5.213	21.313
	[H0]_60214	32.75	16.196
	[H0]_52163	1.563	14.09
	[H0]_53109	3.59	0.193
	[H0]_86231	0.44	25.873	CpTPS8
	[H0]_53864	51.856	23.4
	[H0]_53964	0.233	7.7
	[H0]_54767	7.113	0.713
	[H0]_55143	0	11.273	CpTPS13
	[H0]_55626	3.53	26.36
	[H0]_22188	0.156	5.743

## Sheet: camphor and eucalyptol groups
Table S3 B. FPKM of DEGs of terpenoid backbone biosynthesis in camphor chemotype and eucalyptol chemotype comparison group
		camphor chemotype	eucalyptol chemotype	Tagged genes in Figure S3
	ID in transcriptome data	FPKM	FPKM
2.3.1.9	[H0]_92925	0	0.883
2.2.1.7	[H0]_44300	34.333	15.933
	[H0]_62918	0	12.21	DXS-like1
	[H0]_71226	7.326	47.396
	[H0]_75378	5.75	1.456
1.1.1.34	[H0]_65958	0.233	2.173
	[H0]_71074	1.8	6.38
2.7.7.60	[H0]_65876	0.29	4.553
	[H0]_78575	2.346	0.773
2.7.4.2	[H0]_97208	2.343	5.033
1.17.7.1	[H0]_42362	23.62	2.173
	[H0]_44215	9.306	23.96
	[H0]_66111	0.466	3.993
	[H0]_69103	1.596	9.57
	[H0]_97898	4.043	0	HDS-like1
1.17.7.4	[H0]_96176	12.82	0	HDR-like1
5.3.3.2	[H0]_75692	8.736	1.306
	[H0]_85591	5.593	39.43
	[H0]_90513	1.246	5.466
	[H0]_91384	3.106	144.87
4.2.3.27	[H0]_11730	13.596	0
	[H0]_75382	30.443	0
	[H0]_99768	0	34.553
2.5.1.1	[H0]_45735	38.69	16.36
	[H0]_52888	3.796	1.203
	[H0]_76356	10.433	38.406
	[H0]_97752	22.686	8.126
monoterpenoid	[H0]_55519	2.563	6.466
	[H0]_51215	0.126	22.02	CpTPS11
	[H0]_52817	89.976	0	CpTPS1
	[H0]_53305	17.513	0.743
	[H0]_53806	0.19	146.22	CpTPS3
	[H0]_53831	34.703	1.12
	[H0]_54075	0.183	14.866
	[H0]_57595	1.976	152.156	CpTPS5
	[H0]_48390	0.106	11.656
diterpenoid	[H0]_65951	1.276	0.02
	[H0]_46527	5.01	11.68
	[H0]_35722	1.163	0.136
sesquiterpenoid and triterpenoid	[H0]_57535	12.896	5.213
	[H0]_11862	3.22	0
	[H0]_23763	6.933	0
	[H0]_54119	3.61	7.443
	[H0]_54164	6.97	14.446
	[H0]_55509	15.663	0.373
	[H0]_55626	69.786	3.53
	[H0]_53109	0.266	3.59
	[H0]_53964	0	39.996	CpTPS12
	[H0]_83979	6.993	2.413

## Sheet: camphor and linalool groups
Table S3 C. FPKM of DEGs of terpenoid backbone biosynthesis in camphor chemotype and linalool chemotype comparison group
		camphor chemotype	linalool chemotype	Tagged genes in Figure S4
	ID	FPKM	FPKM
2.3.1.9	[H0]_67083	16.436	36.096
2.3.3.10	[H0]_57343	4.99	10.586
	[H0]_57652	8.88	18.883
1.1.1.34	[H0]_56154	8.676	1.57
	[H0]_60662	2.726	9.766
	[H0]_61609	4.176	1.47
	[H0]_76786	8.6	4.07
2.2.1.7	[H0]_55610	21.553	10.25
	[H0]_62918	0	8.843	DXS-like1
	[H0]_71023	35.183	13.406
	[H0]_71226	7.326	20.74
	[H0]_75378	5.75	13.04
	[H0]_95289	9.683	30.61
2.7.7.60	[H0]_65876	0.29	40.553
	[H0]_67166	3.78	1.263
	[H0]_78575	2.346	0.37
4.1.1.33	[H0]_7998	1.036	3.906
1.17.7.1	[H0]_41743	35.173	10.256
	[H0]_42362	23.62	2.396
	[H0]_47198	88.09	35.806
	[H0]_59228	49.626	20.623
	[H0]_92395	36.74	14.186
	[H0]_93644	18.636	1.653
1.17.7.4	[H0]_64483	64.126	171.31	HDR-like1
	[H0]_96176	12.82	0.366	HDR-like2
5.3.3.2	[H0]_85591	5.593	38.493
	[H0]_87253	228.43	79.466
	[H0]_91384	3.106	89.3
4.2.3.27	[H0]_11730	13.596	0.006
	[H0]_75382	30.443	0.253
	[H0]_98904	7.226	2.886
2.5.1.1	[H0]_45735	38.69	4.913
	[H0]_48705	3.716	8.24
	[H0]_76765	3.343	11.016
	[H0]_81589	12.156	1.01
	[H0]_88295	11.956	32.983
2.5.1.10	[H0]_84316	4.156	11.543
2.5.1.29	[H0]_55297	4.406	12.28
	[H0]_79790	2.67	5.446
1.3.1.83	[H0]_56318	384.216	174.17
	[H0]_60513	7.546	20.333
	[H0]_85184	43.136	13.83
2.5.1.85	[H0]_61755	10.313	35.806
	[H0]_63119	4.58	11.406
	[H0]_74002	6.016	2.54
2.5.1.84	[H0]_61755	10.313	35.806
	[H0]_63119	4.58	11.406
	[H0]_74002	6.016	2.54
monoterpenoid	[H0]_55519	2.563	29.28	CpTPS4
	[H0]_52817	87.976	0.193	CpTPS1
	[H0]_53305	17.513	0.616	CpTPS2
	[H0]_53806	0.19	4.27
	[H0]_57959	1.976	9.2
diterpenoid	[H0]_46527	5.01	0.66
	[H0]_35722	1.163	0.413
sesquiterpenoid and triterpenoid	[H0]_11862	3.22	0
	[H0]_43994	19.14	49.22
	[H0]_60214	40.453	16.196
	[H0]_43245	1.19	7.223
	[H0]_52163	0.88	14.09	CpTPS10
	[H0]_53864	78.74	23.4
	[H0]_53964	17.793	7.1
	[H0]_54119	3.61	11.263
	[H0]_54164	6.97	26.96
	[H0]_43994	19.14	49.22
	[H0]_60214	40.453	16.196
