# Supplementary material for: Full-Length Transcriptome Sequencing and Different Chemotype Expression Profile Analysis of Genes Related to Monoterpenoid Biosynthesis in Cinnamomum porrectum
Source: Int J Mol Sci. 2019 Dec 10;20(24):6230. doi: 10.3390/ijms20246230 (PMC6941020; doi:10.3390/ijms20246230)
Supplement: Supplementary file 1 [file ijms-20-06230-s001.zip › Supplementary files++/Table S4. sequence of genes in phylogenetic tree of CpTPS.xls]

## Sheet: Sheet1
Table S4. sequence of genes in phylogenetic tree of CpTPS
gene name	ID in transcriptome data	sequence
CpTPS1	[H0]_52817	ATCAACAAATTGCAACATGGCATTGCAAATGATTGCTCCATTTCTATCCTCCTTCCTCCCAAATCCCAGACACAGACTCGCAGCCCATGGCCTCACACACCAGAAATGTGTCTCAAAGCACATTTCATGCTCCACCACTACACCAACCTACTCAACCACAGTTCCAAGAAGATCAGGGAACTACAAGCCCAGCATCTGGGACCTATGATTTTGTGCAGTCACTAGGAAGTGGCTACAAGGTAGAGGCACATGGAACACGTGTGGAGAAGTTGAAGGAAGTTGTAAAGCATTTGTTGAAAGAAACAGATAGTTCTTTGGCCCAAATAGAACTGATTGACAAACTCCATCGTCTAGGTCTAAGGTGGCTCTTCGAAAATGAGATTAAGCTACTGCTATACA…
CpTPS2	[H0]_53305	ATCCAAATTGCAACATGGCATTGCAAATGACTGTTCCATTTCTATCCTCCTTCCTCCCAAATCCTCGACACAGACTCACAGCCCATGGTTTCATACCCCAGAAACGTGCCTCAAAGCATATTTCATGCTCCACTACTACAGCAACCTACTCAACCACAGTACCCAGAAGATCAGGGAACTACAAGCCCAGCATATGGGACTATGATTTGTGCAGTCACTAGTAAGTGACTACAAGGTAGAGACACATGCAACTCGTGTGGAGAAGTTGAAGGAAGATGTAAAGCATTTGCTGAAAGAAACAAATAGCTCTTTGGCTCAAATGGAGCTAATTGACAATCTCCATCGTCTAGGTGTGAGGTGGCTCTTTGAAACTGAGATTAAGCAAGCGTTATACACCAT…
CpTPS3	[H0]_53806	ATCATCACAAACAAAATGGCATTGCAATTGCTTACTCCATCTTTTTCTTTCCAACAATCTCCCAGTCCGCAAAGACTCACAACTCTGAGATACGCGCACCATACAATTCGATGCACAACAAGTGCTCCAACCTACTCGAATTTAGTTCCTCGACGATCTGCCAATTACAAGCCTAGCTCTTGGGACATTGATTTTGCAGAGTCCTTGGAAAGTGACTATAAGAGAGAGAATCATGAAATGTACGTCAAGAAGTTGATGGGTGATGTAAAGCATTTGATGATGGAAGTAGTTAATCCAATAGAGAAAATGGAGCTGGTTGACACTATCCAACGGCTAGGATTGGGATATCTCTTCAACAAGGAGATTAAGGAAGTGCTAAACACAATAGCATCAAGCAAA…
CpTPS4	[H0]_55519	CCCACACAAAATTCTGTACCCTGTTTGGTTTTCTCCAGTAGGCTGTAGTCATATCTATCAACAGTGAGAACATTCATTTCCAACTCCATGGCCTCTTGTTCTAGAGTCATGGCCTTTCCTAGTTTTCCAATCAATGGGAGCAAAGACCAGAGCTTTGGAAAAAGTAGAATCACAGTCCCGCAAGTAGCAAGTAGCCATTGGCAACACACCACCCAAGACCCTGACATGGATACCTTAAGCATCAAATGTAGGAAAAAAATCAATCAAGTCAGACATATACTTCAAAATCTTGAAGACCCATCGGGGAGATTGGTTATGATTGATCACCTTCAACGGCTAGGAATTGATCACCATTTCCCAGAAGAGATTGAGTCATTTATAAGTAGCGAGTATGATAAC…
CpTPS5	[H0]_57595	ATCATCACAAACAAAATGGCATTGCAATTGCTTACTCCATCTTTTTCTTTCCAACAATCTCCCAGTCCGCAAAGACTCACAACTCTGAGATACGCGCACCATACAATTCGATGCACAACAAGTGCTCCAACCTACTCGAATTTAGTTCCTCGACGATCTGCCAATTACAAGCCTAGCTCTTGGGACATTGATTTTGCAGAGTCCTTGGAAAGTGACTATAAGAGAGAGAATCATGAAATGTACGTCAAGAAGTTGATGGGTGATGTAAAGCATTTGATGATGGAAGTAGTTAATCCAATAGAGAAAATGGAGCTGGTTGACACTATCCAACGGCTAGGATTGGGATATCTCTTCAACAAGGAGATTAAGGAAGTGCTAAACACAATAGCATCAAGCAAA…
CpTPS6	[H0]_81808	ATTAGCAAATTGCAATATGGCATCGCAAATGGTTGCTCCATTTCTATCCTCCTTCCTCCCAAATCCCAGACAAGGACTCGCAGCCCATGGCCTCACACACCAGAAATGTGTCTCAAAGCACATTTCATGCTCCACCACTACACCAACCTACTCAACCACAGTTCCCAGAAGATCAGGGAACTACAAGCCCAGCATCTGGGACTATGATTTTGTGCAGTCACTAGGAAGTGGCTACAAGGTAGAGGCACATGGAACACGTGTGGAGAAGTTGAAAGAAGCTGTAAAGCATTTGTTGAAAGAAACAGATAGTTCTTTGGCCCAAATAGAACTGATTGACAAACTCCATCGTCTAGGTCTAAGGTGGCTCTTCGAAAATGAGATTAAGCAAGTGCTATACCT…
CpTPS7	[H0]_88821	TACATGAAGATATGCTTCATGGCGCTCTACAACCTCACCAATGAGATTGCCTTCATGGTCCTCAAGGAACATGGATGGAATCCCATTGACTCATTAAGGAAATCGTGGACGGATCTATGTAATGCATTCCTTGTTGAGTCAAAATGGTTTGCCTCTGGACATTTACCAAAGGCAGATGAGTACTTGAGAAATGGAGTGACTAGTTCCGGAGTGCATATCGTTTTAGTTCACATCTTTTTCCTAGTGGGCCATGGCATCACAAGGAAGGGAATCGATTCAGTGGACAACATTCCAGGACTCATATCTTTCCCAGCGACGATTCTGCGGTTGTGGGATGACTTGGGCAGTGCCAAGGTATGTAGATGTGGTCCCCTCTCTATATGTACCACGATGTGAGCT…
CpTPS8	[H0]_86231	GGTCGAGCTTACAAAACCCATTTCTTTCATCTACATAATTGATGACATCTTCGATGTTTATGGGACACCTGATGAACTCATTCTATTTACTGAAGCTGTAAACAGATGGGATCCTTCAGACATCAATCAGCTTCCAAGGTACATGAAGCTATGCTTCATGGCGCTCTACAACCTCACCAATGAGATAGCCTTCATGGTCCTCAAGGAACATGGATGGAATCCCATTGACTCATTAAGGAAATCGTGGACGGATCTATGTAATGCGTTCCTTGTTGAGTCAAAATGGTTTGCATCTGGACATTTACCAAAGGCAGATGAGTACTTGAGAAATGGAGTGACTAGTTCCGGAGTGCATATCGTTTTAGTTCACATCTTTTTCCTAGTGGGCCATGGCATCAC…
CpTPS9	[H0]_59741	TGACACTATCCAACGGCTAGGATTGGGATATCTCTTCAACAAGGAGATTAAGGAAGTGCTAAACACAATAGCATCAAGCAAAGCAACCATTAAGACAAAGAGGGATCTTCATGCTGTAGCACTCCAATTTAGGCTTCTTAGACAACATGGGTATGAGGTCTCACCAGATGCTTTCCATGACTTTAAAGATGAAAAGGGTGGCTTCAAAGAAAGCCTTTGCATGGACATCAAGGGAATGCTGAGCTTGTATGAAGCTTCACACCTTTCCTTTCAAGGGGAAGTAGTCTTGGATGAAGCCAGGGAGTTCACAAGCACACATCTCAAGGCTATCGTGGGGAACATAGACCCAGTTCTCTTAAAGAAAGTAAGGCATTCTTTGGAGATGCCATTGCATTGGAG…
CpTPS10	[H0]_52163	ATGTTCAGCCCTTTCTAGTTTTCCCACCTCATAAAGATGTCCTCACCGGCTTCTTCTTCATTGGCCCCTCTGAATTCTGATCCTTTCATTCCAAAGAAGAATCACAACCAGGAAACACCCAATGCTCCATTCGATCCAAGCAATGATCAAAACCATGAAACACCAACTTCTTTATTTAATCCCATTCCCCAATTAGCTACAGACTATTTCCAAAGCATCACCCATCACCAATTCTGTACATCTTCTACCATTATCTTGGATGGCTTAAGCATAAAGCAGCGGGAGAAAGTTAATCAAGTGAGGGAAATAGTCCAAAATCTGAAAGACCCAGCTGAGCAAATAATTATGATCGACAACCTTCAACGGCTAGGCATTGACTACCATTTCCGGGAAGAGATT…
CpTPS11	[H0]_51215	TTTTTTTTTTTTTTTTTTTTTTTTTAATACCGACACTGCATCACTTGATCAACTAATAAAAGGTGTGTACAGAGTTCTACTTACATTGTTGGCACATTTCATTTCCATGAGGCATACAAATCCCATGACATTTTTTTTTTCTCTAGAAATGAGTTCCATATCAATTTTATTAAGGGTTTCAATTGACTAAAATAATATGAGACTCAAGTAATCATCGACATAAATGAAACCCTTAATTAGCTACATAAACTTGAAGGGCTCAGCCAGCAATGACAAGACTTGCTTCTTATGCACCCCGTTAGAGAAACCATGCCCATGTCCATCTCCATGTTCATACATGCAATGAGACATTCGTGCGAGATTTATGCCAGCATTGATAAGGGGTTGAAGAAAGGGAGT…
CpTPS12	[H0]_53964	ACACACACCAACAATTAGTAATTAGTTACACTTATTACTCCTCACCCACAAGCCTATAAGTCTCCATGCATGCATTGCTACCCCCATTCATCCACAAACAGCTCTTCTTCCATCTTTGTAACCAAAACACAACTACATACTCATGTCTCTTGTGTTAGGCTCTGGCCATTCCGATGGTCCAAACAAATCCAACTCTCAAGGGGATGCAAAATGTAAGATAGTGCGCAAAAATGCAAACTTTCATCCGAGTGTTTGGGGCAATCACTTCATCACATCCTCTCCTGATGACTTGAAACCTAATCCACAGATGCAACAACGGGCTAGTGAATTGAAGGAAGAAGTGAAGAAAATGCTTGGCAATGTCAAAAACTGCTCTTTGAAAGAAATCAATATGATTGA…
CpTPS13	[H0]_55143	ACCGACAAATAGCTCTTCTTCCATCTTCGTAACCAAAACACAACTACATACTCATGTCTCTTGTGTTAGGCTCTGGCCATTCCGATGGTCCAAACAAATCCAACTCTCAAGGAGATGCAAAATGTAAGATAGTGCGCAAAAATGCAAACTTTCATCCTAGTGTTTGGGGCAATCACTTCATCACATCCTCTCCTGATGACTTGAAACCTAATCCACAGATGCAACAACGGGCTAGCGAATTGAAGGAAGAAGTGAAGAAAATGCTTGGCAATGTCAAAAACTGCTCTTTGAAAGAAATAAACATGATTGATGCGATCCAACGCCTTGGAGTGGCCTGTCATTTTGAAAAGGAGATGGCTGATGCACTACTTCGGATATACAATGAGGATACAGAAGGAA…
CpTPS14	[H0]_53535	AAGTTTCCATGCGAGGAGTGAAGGTCTCTTGGGCTTCTATCTTTATATATTTGTCTTTCTATGTTTGCAACCTTATCATCACAAACAAAATGGCATTGCAATTGCTTACTCCATCTTTTTCTTTCCAACAATCTCCCAGTCCGCAAAGACTCACAACTCTGAGATACGCGCACCATACAATTCGATGCACAACAAGTGCTCCAACCTACTCGAATTTAGTTCCTCGACGATCTGCCAATTACAAGCCTAGCTCTTGGGACATTGATTTTGCAGAGTCCTTGGAAAGTGACTATAAGAGAGAGAATCATGAAATGTACGTCAAGAAGTTGATGGGTGATGTAAAGCATTTGATGATGGAAGTAGTTAATCCAATAGAGAAAATGGAGCTGGTTGACACTA…
CpTPS15	[H0]_53930	ATATCACAAACAAAATGGCATTGCAATTGCTTACTCCATCTTTTTCTTTCCAACAATCTCCCAGTCCGCAAAGACTCACAACTCTGAGATACGCGCACCATACAATTCGATGCACAACAAGTGCTCCAACCTACTCGAATTTAGTTCCTCGACGATCTGCCAATTACAAGCCTAGCTCTTGGGACATTGATTTTGCAGAGTCCTTGGAAAGTGACTATAAGAGAGAGAATCATGAAATGTACGTCAAGAAGTTGATGGGTGATGTAAAGCATTTGATGATGGAAGTAGTTAATCCAATAGAGAAAATGGAGCTGGTTGACACTATCCAACGGCTAGGATTGGGATATCTCTTCAACAAGGAGATTAAGGAAGTGCTAAACACAATAGCATCAAGCAAAG…
CpTPS16	[H0]_53831	atGCAATATCACAAACAAAATGGCGTTGCAATTGCTCACACCATCCTTTTCTTTCCACCAATCCACCAGTCCGCAGAGACTCACAACTCTGAGAAATAACGGCCGCCAAACAATTCGATGTACAGTCAGCACTCCAACCTACTCGAATGTAGTTCTCAGACGATCTGGCAATTATAAGCGTAGCACCTGGGACTATGATTATATAGAGTCTTTGGAAAGTGATTACAAGAGAGAGAATCATGAAATGCACGTCGAGAGGTTAAAGGATGATGTAAAGAATTTGATGAAGGAAGTAGTTTGTCCAATAGAGAAAATGGAGCTGGTTGACACCATCCAACGGCTAGGATTGGGATATCTCTTCAACATGGAGATTAAACAAGTGCTAGACACAGTAGCATC…
CpTPS17	[H0]_72791	ATCTCAAGGCTATCAAGTGGAACACAGACCCGGTTCTTTTAAAGAAAGTAAAGCATTCTTTGGAGATGCCTTTGCATTGGAGAATGCTAAGGCTGGAGGCTAGGTGGTACATAGAGACCTATGATGAAGAAGACAGAAAAAATCCGACATTAGTTGAGCTAGCTAAGCATGATTTCAACAAAGTGCAAACAATATACCAAAGGAGTATAAAAAAGAACTTAAGGTGGTGGAGGGATCTTGGGCTCGGTGAGAAGCTCGAGTTTTCGAGAGATAGGCTGGTGGAGTGTTTCTTTTGGACCATTGGTATCATATTTAACCCCCAACTTGATCGTTGCAGGGACGTTCTTACAAAACTGAACCAATTTGTAACTACAGTCGATGATTTATACGACGTTTATG…
CpTPS18	[H0]_64657	CACCATATCGTTAGACAACACCAATATAGAAATGAAGGAAGATCTTCATGCAGTATCAACTCGATTTAGACTCTTAGACAACATGGGCACAAGGTCTCGGCAGATGTTTTTAATGACTTCAAAGACGAAAAAGGTGGTTTCAAGACAAGCCTTTCATTGGACATAAAGGGAATGTTGAGCTTGTATGAAGCTTCACACCTTGCCTTTCAAGGGGAGACTATCTTGGATGAGGCAAGAGCTTTCACAAGCACACATCTCATGGATATCCGGAAGAACATAGACCCAGTCTTTCATAAAAAAGTAGAGCATGCTTTGGATATTCCTTTGCATTGGAGAATAGAAAAATTAGAGGCTAGGTGGTACATGGACATATATATGAGGGAAGAAGGCATGAATCCT…
CpTPS19	[H0]_55407	ATGTTATATCTAGTTCTAGCTTTCTACAATCCTACTTGAAGAACATGAGTTTGATCATTCATTCTCTTCCTCATTGGTCTAGAATTCCACCTAGACCTCCTCAACTCTCTCAATTTCAAAACTCATCCAGGCCCAAACCTCTAATTCAGGTAGGCCAAGTGCAATGCAACGCGCTCCAAATCGCCCGTCGATCAGCAAATTATCACCCAAACATTTGGGACCCCCAATATATTGAGTCGCTAACAAGTCCATATGGAGGTGAGTGCTTTGGGACTCGGCTTGAGGAGTTGAAATTCGAAGCCAAACGGCTACTCGAAGCTACCGTAGAGCCATTGTCTTGGCTAGAGCTCGTCGACTCGATCCAACGGTTAGGGGTGGCATACCACTTTGAGGATGAGA…
CpTPS21	[H0]_53109	ACGGCTTGTCTTTTCGTATCTTCATCCATCTTACTCATGGCTCTTCTTTTGGGCTCTGGCCATTCTGATATCCCAAACTCAAACCAAGTACAGGGAAATGGAAAATCCATTGTAGGAAGGAAATCTGCAAATTATCACCCTCCCATCTGGGGCGATCGCTTCCTTAAGTCCTCATTTGATGACTTGAAACCAGACGCATTAACTCAAAAGGGCTGATGAGTTAAAGGAAGAGGTGAAGAGAATGCTTATCAATGTCAATGATCATTTGCAAGAATTGAATTTGATCGACGCCATCCAACGCCTTGGAGTGGCCTATCACTTTGAGAAGGAGATTGCTGATGCACTCATCCGGATTCACAACACATACAGTGATAAGGAGGATGATAGTGATGATTTGCA…
CpTPS22	[H0]_54119	ACTTGTCTTTTCTTATCTTCATCATACTCATGGCTCTTGTTTTGGGCTCTGGCCATTCTGATGTCCCAAACTCAAACCAATCACAGGGAAATGGGAAATCCAATGTGGAAAGGAAATCTGCAAATTATCACCCTCCCATCTGGGGTGATCGTTTCATCAAGTCCTCCATTGATGACTTGAAACCTGATGAATTAACACAAAAACGGGCTAATGAGTTGAAGGAAGAAGTGAAGAGAATGCTTATCAATGTCAATGATCATTTGCAAGAATTGAATTTGATCGATGCCATACAACGCCTCGGAGTGGCATATCACTTTGAAACTGAGATTGCTGAGGCCCTGCTCAGGATATACAACACCTATGATAAGGAGGATGATAGTGATGATTTGCACACTGTTG…
CpTPS23	[H0]_53891	AGCTTGCTTTAAGATATACCATTTCTTCCCCATCGTTTCTGCTTCATCTTCTTCTTCCAAAGCTTAACAGTTATGTCTATTGTATTGAGCTCTAGCCTTTCAGATGCTCCAAACAAACACCATCCGGAAGGAAATAAAACTTCTGAGGTAGTTCGTAGATCAGTGAACTATGTTCCGGAGATATGGGGTGATCGCTTTGTTGCATCCTCTGCGGATATCTTGAAACCTGATGCACAAACCCAACAAAGAGCTAATGAGTTGAAGGAAGAAGTGAGGAAAATGCTGAGGAATGTAGACCATTATCTGCAAGAACTGAATCTGATCAACACTGTCCAACGTCTAGGAGTGGCCTACCACTTCGAAGAAGAGATTGCACAAGCACTACTCCGGATGTACAAA…
CpTPS24	[H0]_53864	ACTGGAGGTCTCTTTATCCTCTCTACTTCCAGCTTACCCCTTACTACTTCTCTCATGGCTCTTGTTCCTAGTTCTGGCCACTCAGATGTTCCCAAAACTAACCCAGTTCGAAAATCTGCCAATTATCACCCTAACATTTGGGGCGACCTCTTTTTGCAATCCTCTCCACATGACTCTATGCTTGATGAAGCGAGCAAAAGAAGGGCTGAAGGACTGAAGGACCAAGTAAGGAGGATGCTTCCAAAATGCTAGTGATCCTTTGGTAGAAATGAATTTGATTGACTCTATCCAACGGCTTGGAGTGGCCTATCACTTTGAAACCGAGATCGAAGAGAAGTTAGAAAGGTGGTACAATTCATGGATTGATGGGCTAAATGATGGCGAAGATTTGCATGCTGT…
CpTPS25	[H0]_54164	ACATACACATTTTAAATCAGATTTCCTTACACACACACATTCTAGCAGTATGGCTTCCCTAAATTCCTCTCCTCTTGCTTCAGCCCTCCATCCCACACCTCTAAATACAAACAAAAATGGTGCTGACCGTCCATCACCATTTCATCCTTCTGTTTGGGGAGATTACTTCCTTTCTTACTCCGAAGATCACAAGAAACTAGATGCATGGACTAGCAAGGTTGGAGAGTTGAAGGAAAAAGTGAAGAGGATGCTAACCACATCCAAGGGATCAGTTGAAGAAATGATCATGATTGATGAGATCCAACGACTTGGACTGGCCTACCACTTTGAAAAGGAGATCAACGACGCGTTGGAACATATATATGATGCCAATGTTGATTATGATGATCTAATAACAGT…
CpTPS26	[H0]_54000	GACACACTGTAGAATAGATTTTTCTTAGACAAGACTTTCAAGGAGTATGGCTTCCCTCAGTTCCTCTCCTCTTTCTTCTGCTGTCCATCCCCCACCTCTAAATAGTAAAAAAATGGCGCTGACCGTCCATCACCATTTCATCCTTCTGTTTGGGGAGATTTCTTCATTTCTTACAGTGAAGATCACAAGAAAATAGATGCATGGACTAGAAGGGTTGGAGAGTTGAAGGAGGAAGTGAAGAAGATGCTTATTAGGGCCAAGGGATCAGTTGAAGAAATGATCATGATTGATGAGATCCAACGACTTGGATTGGCCTATCACTTTGAAAAGGAGATCAACGACGCGTTGGAACATATATATGATGCCAATGTTGATTATGAAGATCTAAAGACTGTCGCT…
CpTPS27	[H0]_59683	ATTCATACACATTTTAAATCAGGTTTCCTTACACACACACATTCTAGCAGTATGGCTTCCCTAAGTTCCTCTCCTGTTGCTTCAGCCCTTCATCCCACACCTCTAAATACAAACAAAATTGGTGCTAACCGTCCATCACCATTTCATCCTTCTGTTTGGGGAGATTACTTCCTTTCTTACTCCGAAGATCACAAGAGAATAGAGGCCTGGACGAGAAAGGTTGGAGAGTTGAAGGAGGAAGTGAAGAGGATGCTGATCAAACCCAAGGGATCAGTTGAAGAAATGATCATGATTGATGAGATCCAACGACTTGGAGTGGCCTATCACTTTGAGAAGGAGATCAACGATGCGTTGGAACATATAAATGATGCCAATGTTGATTATGAAGATCTAAAGACT…
CpTPS28	[H0]_54878	ATACACATTTTAAATCAGGTTTCCTTACACACACACATTCTAGCAGTATGGCTTCCCTAAGTTCCTCTCCTGTTGCTTCAGCCCTTCATCCCACACCTCTAAATACAAACAAAATTGGTGCTAACCGTCCATCACCATTTCATCCTTCTGTTTGGGGAGATTACTTCCTTTCTTACTCCGAAGATCACAAGAGAATAGAGGCCTGGACGAGAAAGGTTGGAGAGTTGAAGGAGGAAGTGAAGAGGATGCTGATCAAACCCAAGGGATCAGTTGAAGAAATGATCATGATTGATGAGATCCAACGACTTGGAGTGGCCTATCACTTTGAGAAGGAGATCAACGATGCGTTGGAACATATAAATGATGCCAATGTTGATTATGAAGATCTAAAGACCGTCG…
CpTPS29	[H0]_68377	CAAGGACTGCATGGCTTATCGCCTTCTAACAATGCATGGTTACCGTGTGTCTCAAAGTACCTTTTCAACACTTCTGGACCATGAGAATTTAGAATCACATCTGAAGAAAAATCATGGGTACTTCCTAAGTGGTCTCCTTAATATCTATCGAGCATCAGAGCTTCTCTTTTTAGGAAAAAGAGAACCACAAAATCTCCAGTCCCATTCAAGAATTCTATTGGAGAAGGGAATGTCCGATGAAAAGATCAACCTAGCAACAAATCTTCGGAAGGAGATAGAGCATGAATTAAGCATTCCATGGCTTGCTCGAGTGGACCACTTGGACCACAGAGAATGCATAGAACGAGGCGAAGCAAGTGATATATGGACTGGAAAGGCATGGTTTAAGATAAGTTGCCT…
CpTPS30	[H0]_55509	GTATACATTTTAAATCAGGTTTCCTTACACACACACATTCTAGCAGTATGGCTTCCCTAAGTTCCTCTCCTGTTGCTTCAGCCCTTCATCCCACACCTCTAAATACAAACAAAATTGGTGCTAACCGTCCATCACCATTTCATCCTTCTGTTTGGGGAGATTACTTCCTTTCTTACTCCGAAGATCACAAGAGAATAGAGGCCTGGACGAGAAAGGTTGGAGAGTTGAAGGAGGAAGTGAAGAGGATGCTGATCAAACCCAAGGGATCAGTTGAAGAAATGATCATGATTGATGAGATCCAACGACTTGGAGTGGCCTATCACTTTGAGAAGGAGATCAACGATGCGTTGGAACATATAAATGATGCCAATGTTGATTATGAAGATCTAAAGACCGTCG…
CpTPS31	[H0]_55626	ATATACATTTTAAATCAGATTTCCTTCCACACACATTCTAGCAGTATGGCTTCCCTAGATTCCTCTCCTCTTGCTTCAGCCCTCCATCCCACACCTCTAAATACAAATAAAAATGGTGCTGACCGTCCATCACCATTTCATCCTTCTGTTTGGGGAGATTACTTCCTTTCTTACTCCGAAGATCACAAGAGAATAGATGCATGGACTGGCAAGGGTTGGAGAGTTGAAGGAGAAAGTGAAGAGGATGCTGATCACATCCAAGGGATCAGTTGAAGAAATGATCATGATTGATGAGATCCAACGACTTGGAGTGGCCTATCACTTTGAAAAGGAGATCAACGACGCGTTGGAACATATATATGATGCCAATGTTGATTATGAAGATCTAAAGACTGTCGC…
CpTPS32	[H0]_45407	gatcctcTGTTTCTCTCCCATTCAATTCGAAAGCGTCAAAAATCCCTTCAACCAAGATCTCTATCAGGTTTGTTTTGGGCACCCAAACAATGTCCTCTCCAAACCCAAAAGGATTGTGGAGTCTGTCTGATTCAGTCAGCAGGATTCCTGCATCACAGATGGTTGAAAGCACCCGCAGTGCCACAGTGTGCTCCATAGGACTCGAGGAAAGAATAAGGGAGATGTTCTTAAAGGTTGAACTCACGGCTTCTTCCTATGACACTGCTTGGGTAGCCATGGTCCCTTCTTCGAAATCTCCACAACTTCCATGTTTCCCTGAGTGTGTGGATTGGTTACTGGAGAATCAGCTTCCCAATGGCTCATGGAGCCTTCCTCAGCATCATCCATTGTTAATTAAAG…
CpTPS33	[H0]_60237	ACTGACCATGAAAACCGCAAAGGATAGTGTTGTGACATTCAATATTCAAAGAGAGATTGAGCGTCAGCTGGCACTCCCATGGCTTGCACGTTTGGACCATCTAGAGCATAGAGATAGCATCGAAGGAAGCAAGAGCAACGATTATCTATGGATGGGCAAGGCCTGCCATTACAGGATATCATGCCTAAATGACGACAAACTGCTTCAACTTGCAATGGAAAACTACACGCTTCGACAGTCCATTTTCAAGAACGAGCTCGAGGAGGTCACAAGGTGGAGTAGGGACTCCGGTTTGAGAGAGATTGGATTTGGTCGCGAGAAAACCACCTACTGTTACTTGTCTGTTGCCTCTAATGCATACCACCCTTCACTCTCTGATGTGAGGAAGTTGGTCTGCAA…
CpTPS34	[H0]_45879	GGCAAGATTGTTAAGCCTTGGCTGTGGTATCCATCCATACAAAAATGGAAAAGGGTATCCAAGGCTTATTGCAAAAGATCAAGGAAGAGTTGTTCTCAAGCGTTGATGTCTGCACTCATGTGTCAACTTCAGCTTATGACACGGCATGGACGGCTATGATTCCCCATGCAGAAGATCCCAGCCGTCCCATGTTCCCTCAGTGCTTGGAGTGGATGCTCAATAACCAAAAGGAACTAGGATTTTGGGGTGATGAGCTAACTATAGACTGCATCCCTTCTACTCTAGCCTGCATGATAGCTCTCAAGACATGGGACATGGGACATCATAACATTGAGAAAGGGTTGGATTTCATCCGTGGACACATGGAGAAGCTATTGTTAGAATTGCAAGACAATTATC…
