# Supplementary material for: Full-Length Transcriptome Sequencing and Different Chemotype Expression Profile Analysis of Genes Related to Monoterpenoid Biosynthesis in Cinnamomum porrectum
Source: Int J Mol Sci. 2019 Dec 10;20(24):6230. doi: 10.3390/ijms20246230 (PMC6941020; doi:10.3390/ijms20246230)
Supplement: Supplementary file 1 [file ijms-20-06230-s001.zip › Supplementary files++/Table S6. Sequence of genes used for qRT-PCR.xls]

## Sheet: Sheet1
Table S6. Sequence of genes used for qRT-PCR
gene name	ID in transcriptome data	sequence
CpTPS1	[H0]_52817	ATCAACAAATTGCAACATGGCATTGCAAATGATTGCTCCATTTCTATCCTCCTTCCTCCCAAATCCCAGACACAGACTCGCAGCCCATGGCCTCACACACCAGAAATGTGTCTCAAAGCACATTTCATGCTCCACCACTACACCAACCTACTCAACCACAGTTCCAAGAAGATCAGGGAACTACAAGCCCAGCATCTGGGACCTATGATTTTGTGCAGTCACTAGGAAGTGGCTACAAGGTAGAGGCACATGGAACACGTGTGGAGAAGTTGAAGGAAGTTGTAAAGCATTTGTTGAAAGAAACAGATAGTTCTTTGGCCCAAATAGAACTGATTGACAAACTCCATCGTCTAGGTCTAAGGTGGCTCTTCGAAAATGAGATTAAGCTACTGCTATACA…
CpTPS2	[H0]_53305	ATCCAAATTGCAACATGGCATTGCAAATGACTGTTCCATTTCTATCCTCCTTCCTCCCAAATCCTCGACACAGACTCACAGCCCATGGTTTCATACCCCAGAAACGTGCCTCAAAGCATATTTCATGCTCCACTACTACAGCAACCTACTCAACCACAGTACCCAGAAGATCAGGGAACTACAAGCCCAGCATATGGGACTATGATTTGTGCAGTCACTAGTAAGTGACTACAAGGTAGAGACACATGCAACTCGTGTGGAGAAGTTGAAGGAAGATGTAAAGCATTTGCTGAAAGAAACAAATAGCTCTTTGGCTCAAATGGAGCTAATTGACAATCTCCATCGTCTAGGTGTGAGGTGGCTCTTTGAAACTGAGATTAAGCAAGCGTTATACACCAT…
CpTPS3	[H0]_53806	ATCATCACAAACAAAATGGCATTGCAATTGCTTACTCCATCTTTTTCTTTCCAACAATCTCCCAGTCCGCAAAGACTCACAACTCTGAGATACGCGCACCATACAATTCGATGCACAACAAGTGCTCCAACCTACTCGAATTTAGTTCCTCGACGATCTGCCAATTACAAGCCTAGCTCTTGGGACATTGATTTTGCAGAGTCCTTGGAAAGTGACTATAAGAGAGAGAATCATGAAATGTACGTCAAGAAGTTGATGGGTGATGTAAAGCATTTGATGATGGAAGTAGTTAATCCAATAGAGAAAATGGAGCTGGTTGACACTATCCAACGGCTAGGATTGGGATATCTCTTCAACAAGGAGATTAAGGAAGTGCTAAACACAATAGCATCAAGCAAA…
CpTPS4	[H0]_55519	CCCACACAAAATTCTGTACCCTGTTTGGTTTTCTCCAGTAGGCTGTAGTCATATCTATCAACAGTGAGAACATTCATTTCCAACTCCATGGCCTCTTGTTCTAGAGTCATGGCCTTTCCTAGTTTTCCAATCAATGGGAGCAAAGACCAGAGCTTTGGAAAAAGTAGAATCACAGTCCCGCAAGTAGCAAGTAGCCATTGGCAACACACCACCCAAGACCCTGACATGGATACCTTAAGCATCAAATGTAGGAAAAAAATCAATCAAGTCAGACATATACTTCAAAATCTTGAAGACCCATCGGGGAGATTGGTTATGATTGATCACCTTCAACGGCTAGGAATTGATCACCATTTCCCAGAAGAGATTGAGTCATTTATAAGTAGCGAGTATGATAAC…
CpTPS5	[H0]_57595	ATCATCACAAACAAAATGGCATTGCAATTGCTTACTCCATCTTTTTCTTTCCAACAATCTCCCAGTCCGCAAAGACTCACAACTCTGAGATACGCGCACCATACAATTCGATGCACAACAAGTGCTCCAACCTACTCGAATTTAGTTCCTCGACGATCTGCCAATTACAAGCCTAGCTCTTGGGACATTGATTTTGCAGAGTCCTTGGAAAGTGACTATAAGAGAGAGAATCATGAAATGTACGTCAAGAAGTTGATGGGTGATGTAAAGCATTTGATGATGGAAGTAGTTAATCCAATAGAGAAAATGGAGCTGGTTGACACTATCCAACGGCTAGGATTGGGATATCTCTTCAACAAGGAGATTAAGGAAGTGCTAAACACAATAGCATCAAGCAAA…
CpTPS6	[H0]_81808	ATTAGCAAATTGCAATATGGCATCGCAAATGGTTGCTCCATTTCTATCCTCCTTCCTCCCAAATCCCAGACAAGGACTCGCAGCCCATGGCCTCACACACCAGAAATGTGTCTCAAAGCACATTTCATGCTCCACCACTACACCAACCTACTCAACCACAGTTCCCAGAAGATCAGGGAACTACAAGCCCAGCATCTGGGACTATGATTTTGTGCAGTCACTAGGAAGTGGCTACAAGGTAGAGGCACATGGAACACGTGTGGAGAAGTTGAAAGAAGCTGTAAAGCATTTGTTGAAAGAAACAGATAGTTCTTTGGCCCAAATAGAACTGATTGACAAACTCCATCGTCTAGGTCTAAGGTGGCTCTTCGAAAATGAGATTAAGCAAGTGCTATACCT…
CpTPS7	[H0]_88821	TACATGAAGATATGCTTCATGGCGCTCTACAACCTCACCAATGAGATTGCCTTCATGGTCCTCAAGGAACATGGATGGAATCCCATTGACTCATTAAGGAAATCGTGGACGGATCTATGTAATGCATTCCTTGTTGAGTCAAAATGGTTTGCCTCTGGACATTTACCAAAGGCAGATGAGTACTTGAGAAATGGAGTGACTAGTTCCGGAGTGCATATCGTTTTAGTTCACATCTTTTTCCTAGTGGGCCATGGCATCACAAGGAAGGGAATCGATTCAGTGGACAACATTCCAGGACTCATATCTTTCCCAGCGACGATTCTGCGGTTGTGGGATGACTTGGGCAGTGCCAAGGTATGTAGATGTGGTCCCCTCTCTATATGTACCACGATGTGAGCT…
CpTPS8	[H0]_86231	GGTCGAGCTTACAAAACCCATTTCTTTCATCTACATAATTGATGACATCTTCGATGTTTATGGGACACCTGATGAACTCATTCTATTTACTGAAGCTGTAAACAGATGGGATCCTTCAGACATCAATCAGCTTCCAAGGTACATGAAGCTATGCTTCATGGCGCTCTACAACCTCACCAATGAGATAGCCTTCATGGTCCTCAAGGAACATGGATGGAATCCCATTGACTCATTAAGGAAATCGTGGACGGATCTATGTAATGCGTTCCTTGTTGAGTCAAAATGGTTTGCATCTGGACATTTACCAAAGGCAGATGAGTACTTGAGAAATGGAGTGACTAGTTCCGGAGTGCATATCGTTTTAGTTCACATCTTTTTCCTAGTGGGCCATGGCATCAC…
CpTPS9	[H0]_59741	TGACACTATCCAACGGCTAGGATTGGGATATCTCTTCAACAAGGAGATTAAGGAAGTGCTAAACACAATAGCATCAAGCAAAGCAACCATTAAGACAAAGAGGGATCTTCATGCTGTAGCACTCCAATTTAGGCTTCTTAGACAACATGGGTATGAGGTCTCACCAGATGCTTTCCATGACTTTAAAGATGAAAAGGGTGGCTTCAAAGAAAGCCTTTGCATGGACATCAAGGGAATGCTGAGCTTGTATGAAGCTTCACACCTTTCCTTTCAAGGGGAAGTAGTCTTGGATGAAGCCAGGGAGTTCACAAGCACACATCTCAAGGCTATCGTGGGGAACATAGACCCAGTTCTCTTAAAGAAAGTAAGGCATTCTTTGGAGATGCCATTGCATTGGAG…
Chloroplastic-like	[H0]_55644	AGAGAGGGGAAAGAAGCAGCTAAGGAAAGAAGAGAAAGGGAGAGTAAGAAAAAAAACGCCATGGCCACCTCTAACATGGCTTCTGCAGCTTCTAGCTTTGTTCTTACTTCCAACATCCCCACCAATACTACCACTTCTTCACGTGCCTCCTCCATCTTTTTCTCTAAGAATTCTTCCCACCCCAGAAGGCTGGTTGTTCGCGCCGAAGTAGCCGATTCGCCGCCGCCGCCGCCTCCCCCTCCTCCTAAAGAGGGCGGAGCTCCGCCCCCCAAGCCACCTCCGCCTCCTCCCGTTGGACCCAAGAGAGGCACAAAGGTGAAGATCCTTAGAAGGGAATCTTATTGGTTCAATGGTATTGGATCTGTTGTAGCTGTTGATCAGGATCCAAAAACTAGGTAT…
CpTPS33	[H0]_60237	ACTGACCATGAAAACCGCAAAGGATAGTGTTGTGACATTCAATATTCAAAGAGAGATTGAGCGTCAGCTGGCACTCCCATGGCTTGCACGTTTGGACCATCTAGAGCATAGAGATAGCATCGAAGGAAGCAAGAGCAACGATTATCTATGGATGGGCAAGGCCTGCCATTACAGGATATCATGCCTAAATGACGACAAACTGCTTCAACTTGCAATGGAAAACTACACGCTTCGACAGTCCATTTTCAAGAACGAGCTCGAGGAGGTCACAAGGTGGAGTAGGGACTCCGGTTTGAGAGAGATTGGATTTGGTCGCGAGAAAACCACCTACTGTTACTTGTCTGTTGCCTCTAATGCATACCACCCTTCACTCTCTGATGTGAGGAAGTTGGTCTGCAA…
GGDR-like1	[H0]_72397	ATATGTAGTCGTCACGCACCTCCCAATCTCCTGCAATAATGTTCTACTGAAACTTTCTCTGTGATGGCACATATCAAGGCCATGCAATTGTCATATCTCCTCTTCCTTCAGCTGCTACTCGTGCCGTCCTATGTCCATGCCAAATCAGGAGTCACATCCATCATCGTCTTCGGTGACTCCTCTGTTGACACCGGAAACAACAACCAGATCTCAACCGTTGCCAAGAGCGATTTCGAGCCATACGGTCGTGATTTTGAAGGTGGGCATCCCACCGGACGGTTCTGCAATGGTCGCGTTGCCATCGATTTCATCTCCGAGGCCTTGGGGCTCAAACCAGCAGTACCCGCGTACTTGGATCCAGCATACAACATATCAGATTTCGTAAATGGAGTTTGCTTT…
BDA1-like1	[H0]_58809	ACCCTTGAAAGCACAACCAGTGCAAGGGAAGCTCCGCAGCTGGTCTATTACTGGAACAGAGAAATCTGTCAAGATTTTCTGTACACAACAATAGCAGTCCTGCAGTTGTTCTGCTTCAGCCAGCCGCAGCTCCGACACCAGCGCTTCATCTTAACAGATGGATGGCCTTTATGAAGCAGCAATAACAGGGAATCACTATTTGTTATGTCAATTGAGTCAAGATGAACTTGGTAGAGTACTTCTTTCTTGGGTGGGAAAAGATAATCCGCTACACATAGGAGCTCTATACGGGCATGTCGACTTTGTAAAAGAGATGATGAATCGGAAACCACACCTTGCCCGCGAATTGAACTCAAAAGGACAATCTCCCCTACATTTGGCTTCAGCGCAAGGTCATGT…
