# Supplementary material for: Full-Length Transcriptome Sequencing and Different Chemotype Expression Profile Analysis of Genes Related to Monoterpenoid Biosynthesis in Cinnamomum porrectum
Source: Int J Mol Sci. 2019 Dec 10;20(24):6230. doi: 10.3390/ijms20246230 (PMC6941020; doi:10.3390/ijms20246230)
Supplement: Supplementary file 1 [file ijms-20-06230-s001.zip › Supplementary files++/Table S7. FPKM of DEGs.csv]

Table S7. FPKM of DEGs
camphor-type and linalool-type comparison group							camphor-type and eucalyptol-type comparison group							eucalyptol-type and linalool-type comparison group
Gene ID	camphor-typeFPKM	linalool-type FPKM	log2linalool-type/camphor-type)	Qvalue(camphor-type-vs-linalool-type)	Pvalue(camphor-type-vs-linalool-type)		Gene ID	camphor-typeFPKM	eucalyptol-type FPKM	log2(eucalyptol-type/camphor-type)	Qvalue(NZ-vs-AYYS)	Pvalue(camphor-type-vs-eucalyptol-type)		Gene ID	eucalyptol-typeFPKM	linalool-typeFPKM	log2(linalool-type/eucalyptol-type)	Qvalue(AYYS-vs-YXFZC)	Pvalue(eucalyptol-type-vs-linalool-type)
[H0]_0	0.316	1.816	2.518798215	8.76E-159	1.84E-159		[H0]_100003	4.003	0.36	-3.425330365	5.86E-11	7.13E-11		[H0]_0	0.253	1.816	2.833982014	3.84E-180	9.39E-181
[H0]_100	0	0.053	5.393090726	1.47E-06	2.93E-06		[H0]_100008	2.09	0.516	-2.051059918	0.000116065	0.000258705		[H0]_100	0	0.053	5.393907889	1.19E-06	2.92E-06
[H0]_100008	2.09	0.293	-2.789215275	8.24E-06	1.75E-05		[H0]_100021	18.76	40.89	1.12633893	2.27E-24	1.52E-24		[H0]_100003	0.36	5.603	3.958806324	3.12E-16	4.71E-16
[H0]_100016	4.683	1.91	-1.207398807	0.000126338	0.000303718		[H0]_100023	1.07	0	-4.762102436	7.64E-05	0.000165675		[H0]_100017	0.24	13.17	5.885433138	4.19E-42	3.46E-42
[H0]_100017	0.326	13.17	5.469578475	6.79E-42	4.46E-42		[H0]_100029	15.136	4.2	-1.870944916	7.41E-20	5.85E-20		[H0]_100027	15.62	81.34	2.398684348	2.17E-132	7.09E-133
[H0]_10002	0.063	0.003	-3.857679878	1.33E-05	2.87E-05		[H0]_10003	0.046	0	-4.793672515	6.43E-05	0.000137802		[H0]_100029	4.2	52.733	3.68561272	2.10E-129	7.01E-130
[H0]_100021	18.76	71.553	1.987056428	1.36E-93	4.71E-94		[H0]_100044	4.656	1.586	-1.561532117	3.97E-06	7.27E-06		[H0]_10003	0	0.343	7.654820209	7.48E-23	9.21E-23
[H0]_100023	1.07	0	-4.658029012	9.64E-05	0.000228538		[H0]_100047	0	1.263	4.999182837	1.90E-05	3.78E-05		[H0]_100032	1.25	5.62	2.213697915	3.39E-10	6.63E-10
[H0]_100027	30.893	81.34	1.401728643	9.53E-65	4.49E-65		[H0]_100050	2.506	0	-5.954082402	5.06E-09	7.06E-09		[H0]_100042	0	7.076	7.510576081	4.31E-21	5.60E-21
[H0]_100029	15.136	52.733	1.814667804	6.49E-61	3.21E-61		[H0]_100053	5.886	14.193	1.268789897	2.99E-11	3.57E-11		[H0]_100044	1.586	6.103	1.991598695	7.01E-10	1.39E-09
[H0]_10003	0.046	0.343	2.861147694	3.15E-17	3.70E-17		[H0]_100059	3.12	11.163	1.829246192	1.85E-14	1.85E-14		[H0]_100050	0	2.7	6.075387048	1.52E-09	3.07E-09
[H0]_100032	1.966	5.62	1.565694838	5.37E-07	1.03E-06		[H0]_10006	0.37	0.13	-1.489517564	2.65E-09	3.63E-09		[H0]_100058	5.85	0.806	-2.844496048	4.19E-13	7.16E-13
[H0]_100042	0.256	7.076	4.840732152	6.60E-22	6.68E-22		[H0]_100063	3.723	10.16	1.411916815	1.02E-09	1.35E-09		[H0]_100066	84.253	178.436	1.127272958	1.35E-100	5.64E-101
[H0]_100048	11.463	5.096	-1.123992765	5.14E-08	9.16E-08		[H0]_100069	1.47	3.51	1.287057261	0.000331826	0.000796815		[H0]_100073	1.5	0	-5.137004034	3.91E-06	1.00E-05
[H0]_10005	0.033	0	-4.176215035	0.000879839	0.002370951		[H0]_100081	3.626	1.576	-1.276451606	0.000281985	0.000669743		[H0]_100078	2.443	0.643	-1.802817172	0.000165103	0.000503261
[H0]_100053	5.886	21.083	1.896425277	2.55E-27	2.24E-27		[H0]_100091	1.446	3.486	1.262150189	0.000452171	0.001112886		[H0]_100080	13.156	0.083	-7.263297642	2.84E-37	2.56E-37
[H0]_100058	2.963	0.806	-1.882290043	2.63E-05	5.85E-05		[H0]_100094	1.04	0	-4.659599897	0.000130978	0.000294187		[H0]_100081	1.576	3.276	1.178074005	0.000726332	0.002423858
[H0]_100059	3.12	15.216	2.335885307	1.02E-25	9.32E-26		[H0]_100096	9.443	18.933	1.005335064	1.77E-10	2.22E-10		[H0]_100085	0	148.213	11.83332028	1.41E-214	2.88E-215
[H0]_10006	0.37	0.146	-1.33562212	5.26E-08	9.39E-08		[H0]_100097	11.593	5.75	-1.058774385	1.41E-07	2.23E-07		[H0]_100087	0	1.03	4.689035925	0.000107542	0.000320552
[H0]_100066	75.12	178.436	1.281208867	1.29E-122	3.49E-123		[H0]_100098	10.263	20.746	1.023767952	1.21E-11	1.41E-11		[H0]_100091	3.486	1.466	-1.164537336	0.000788772	0.002645316
[H0]_100073	1.846	0	-5.424689838	4.97E-07	9.51E-07		[H0]_1001	0.37	0.14	-1.364444719	2.69E-09	3.68E-09		[H0]_100097	5.75	0.086	-5.990931842	1.46E-17	2.10E-17
[H0]_100080	16.666	0.083	-7.584714226	6.85E-45	4.27E-45		[H0]_10010	0.096	0.02	-2.303682946	2.54E-05	5.14E-05		[H0]_1001	0.14	0.036	-2.025655948	7.20E-07	1.74E-06
[H0]_100085	0	148.213	11.83250311	1.98E-214	3.10E-215		[H0]_100104	5.02	1.293	-1.955013473	4.98E-08	7.55E-08		[H0]_100104	1.293	5.646	2.191536265	3.47E-10	6.78E-10
[H0]_100087	0	1.03	4.688218762	0.000133169	0.000321348		[H0]_100109	0.163	1.96	3.58173884	2.18E-06	3.86E-06		[H0]_100106	22.893	10.916	-1.023433574	2.45E-12	4.33E-12
[H0]_100096	9.443	35.816	1.957405395	2.93E-46	1.79E-46		[H0]_10011	0.19	0.05	-1.918184239	2.58E-07	4.17E-07		[H0]_100108	0	0.78	4.333661347	0.000540561	0.001767211
[H0]_100097	11.593	0.086	-7.049706227	4.72E-33	3.66E-33		[H0]_10013	0.06	0.006	-3.073177386	9.49E-05	0.000208553		[H0]_100109	1.96	6.683	1.815402851	2.25E-09	4.61E-09
[H0]_1001	0.37	0.036	-3.390100667	4.04E-24	3.85E-24		[H0]_100151	8.316	0	-7.654307172	2.36E-23	1.64E-23		[H0]_10011	0.05	0.133	1.376991818	0.000361852	0.00115298
[H0]_10010	0.096	0.006	-3.984711637	1.47E-07	2.72E-07		[H0]_100161	2.16	6.49	1.576270245	1.20E-07	1.89E-07		[H0]_100117	12.293	3.71	-1.64429239	1.46E-13	2.45E-13
[H0]_100105	1.06	3.456	1.775768641	1.27E-05	2.74E-05		[H0]_10017	0.066	0	-5.33065834	1.86E-06	3.28E-06		[H0]_10013	0.006	0.046	2.725389219	0.000704405	0.002346411
[H0]_100108	0	0.78	4.332844184	0.00066925	0.001770854		[H0]_100182	0.906	3.95	2.095696445	4.11E-07	6.78E-07		[H0]_100130	4.903	1.956	-1.299050754	3.72E-05	0.00010519
[H0]_100109	0.163	6.683	5.397141691	7.26E-21	7.57E-21		[H0]_100188	59.226	347.843	2.576664683	0	0		[H0]_10014	0.11	0.26	1.242339737	8.45E-06	2.24E-05
[H0]_100117	11.94	3.71	-1.627154246	3.72E-13	5.09E-13		[H0]_100194	1.493	3.783	1.301111455	0.000253685	0.000598172		[H0]_100151	0	37.413	9.877806075	3.72E-77	1.94E-77
[H0]_10014	0.116	0.26	1.180122029	2.13E-05	4.69E-05		[H0]_100197	0.38	1.633	2.126294755	0.000520669	0.001293833		[H0]_100152	251.2	107.246	-1.185381064	5.63E-146	1.69E-146
[H0]_100151	8.316	37.413	2.223498902	6.43E-56	3.40E-56		[H0]_100201	4.07	9.606	1.286862612	2.43E-08	3.58E-08		[H0]_100158	65.276	26.75	-1.189635038	1.54E-39	1.33E-39
[H0]_100161	2.16	10.313	2.309789325	1.41E-17	1.63E-17		[H0]_100203	5.67	1.66	-1.798505046	6.09E-08	9.31E-08		[H0]_100160	340.743	96.906	-1.732279614	0	0
[H0]_10017	0.066	0.01	-2.933803166	5.98E-05	0.000138474		[H0]_10021	0.133	0.01	-3.638450886	1.93E-09	2.61E-09		[H0]_100167	0.163	1.156	2.911428346	0.000323904	0.001024983
[H0]_100182	0.906	4.773	2.419560803	1.55E-09	2.52E-09		[H0]_100216	0.563	11.47	4.274143309	3.72E-31	2.06E-31		[H0]_100186	3.17	9.723	1.677392234	8.52E-12	1.54E-11
[H0]_100186	4.48	9.723	1.179877543	1.28E-07	2.34E-07		[H0]_100217	4.673	10.636	1.167942966	6.42E-08	9.82E-08		[H0]_100188	347.843	118.186	-1.535219309	2.35E-297	3.44E-298
[H0]_100187	25.036	10.136	-1.234301761	5.25E-17	6.21E-17		[H0]_100220	18.683	65.773	1.773784762	2.25E-72	5.94E-73		[H0]_100194	3.783	0.626	-2.539465655	4.89E-08	1.09E-07
[H0]_100188	59.226	118.186	1.041445374	1.86E-57	9.60E-58		[H0]_100228	0.036	0.783	4.49178132	0.000656321	0.001663156		[H0]_100198	49.526	12.483	-1.953698404	4.83E-61	3.01E-61
[H0]_100197	0.38	1.7	2.229643753	0.000293945	0.000739821		[H0]_100230	13.93	0	-8.444838132	2.49E-36	1.22E-36		[H0]_100203	1.66	23.846	3.919469738	4.74E-61	2.95E-61
[H0]_100198	47.5	12.483	-1.90010805	1.06E-56	5.55E-57		[H0]_100242	40.89	138.186	1.732895795	4.46E-143	6.27E-144		[H0]_100209	1.423	0	-5.017770874	8.98E-06	2.38E-05
[H0]_100203	5.67	23.846	2.120964691	4.01E-34	3.04E-34		[H0]_100246	0.876	0	-4.444423814	0.000362497	0.000878519		[H0]_10021	0.01	0.453	5.409471414	3.00E-32	2.98E-32
[H0]_10021	0.133	0.453	1.771020528	2.64E-13	3.59E-13		[H0]_100247	161.68	78.706	-1.062151709	5.18E-82	1.21E-82		[H0]_100222	209.79	95.143	-1.059376336	7.30E-102	3.01E-102
[H0]_100216	0.563	8.123	3.909586178	7.97E-23	7.87E-23		[H0]_100252	15.573	36.063	1.17086903	2.82E-22	2.03E-22		[H0]_100236	97.896	32.07	-1.49802033	1.35E-81	6.70E-82
[H0]_100220	18.683	92.646	2.315819733	2.72E-142	6.37E-143		[H0]_100253	0	0.766	4.239497166	0.000845887	0.00218726		[H0]_100241	0.086	85.04	10.0501221	6.83E-174	1.74E-174
[H0]_100228	0.036	1.16	5.086382442	4.61E-05	0.000105309		[H0]_100258	0.16	3.33	4.356734842	1.06E-10	1.31E-10		[H0]_100242	138.186	52.55	-1.369541011	1.08E-98	4.57E-99
[H0]_100230	13.93	0	-8.340764708	1.13E-35	8.30E-36		[H0]_100259	1.386	0	-5.10934162	9.29E-06	1.77E-05		[H0]_100247	78.706	1220.716	4.004014526	0	0
[H0]_100236	146.093	32.07	-2.089138552	5.90E-192	1.03E-192		[H0]_10026	0.086	0.013	-2.701256881	1.22E-05	2.36E-05		[H0]_100249	4.013	11.526	1.599384491	1.30E-12	2.27E-12
[H0]_100241	0.543	85.04	7.396597832	2.07E-235	2.97E-236		[H0]_100265	0	3.043	6.172310271	3.52E-10	4.53E-10		[H0]_100253	0.766	0	-4.136240905	0.00082913	0.002790606
[H0]_100246	0.876	0	-4.34035039	0.000447606	0.001154334		[H0]_10027	0.293	0	-7.485760864	3.05E-21	2.28E-21		[H0]_100258	3.33	0.09	-5.253478581	3.83E-11	7.14E-11
[H0]_100247	161.68	1220.716	2.941862817	0	0		[H0]_100279	10.34	2.526	-2.082611254	1.13E-15	1.06E-15		[H0]_10026	0.013	0.136	3.352000937	3.82E-09	7.90E-09
[H0]_100249	2.686	11.526	2.15003986	8.77E-18	1.01E-17		[H0]_100283	0	75.84	10.85141582	1.90E-133	2.87E-134		[H0]_100265	3.043	0	-6.069054009	4.40E-10	8.66E-10
[H0]_100259	1.386	0	-5.005268196	1.21E-05	2.61E-05		[H0]_100296	0.16	1.366	2.999182837	0.000203237	0.000471868		[H0]_100272	4.026	1.016	-1.890941142	1.71E-06	4.26E-06
[H0]_100260	0	1.166	4.815852041	6.79E-05	0.000158072		[H0]_1003	0.073	0.246	1.721564624	4.95E-09	6.90E-09		[H0]_100276	3.27	1.333	-1.24272934	0.000703226	0.002342227
[H0]_10027	0.293	0	-7.38168744	7.47E-21	7.79E-21		[H0]_10030	0.003	1.133	8.612246412	1.35E-66	3.85E-67		[H0]_100279	2.526	27.413	3.487201675	2.41E-63	1.46E-63
[H0]_100279	10.34	27.413	1.404590421	2.38E-22	2.39E-22		[H0]_100301	0.32	2.39	2.86717911	2.41E-06	4.29E-06		[H0]_100280	4.336	11.893	1.485584192	1.53E-11	2.80E-11
[H0]_100283	0	237.613	12.52771127	3.96E-305	4.33E-306		[H0]_100309	0.966	3.906	2.010869623	1.06E-06	1.81E-06		[H0]_100283	75.84	237.613	1.676295452	2.09E-235	3.90E-236
[H0]_100292	5.783	11.876	1.098696669	5.08E-08	9.06E-08		[H0]_100320	1.546	0	-5.218823313	4.31E-06	7.91E-06		[H0]_100289	9.586	18.906	1.033370433	9.16E-11	1.74E-10
[H0]_100296	0.16	2.36	3.858143763	1.59E-07	2.93E-07		[H0]_100327	2.753	1.06	-1.414299196	0.000618106	0.001559449		[H0]_100292	5.056	11.876	1.292277159	6.07E-10	1.20E-09
[H0]_100320	1.546	0.26	-2.578696989	0.000245151	0.000610789		[H0]_100334	2.546	0.446	-2.514515302	5.54E-06	1.03E-05		[H0]_1003	0.246	0.04	-2.639026637	5.96E-14	9.81E-14
[H0]_100322	7.076	3.43	-1.035192938	5.10E-05	0.000117202		[H0]_100344	1.013	2.803	1.501683178	0.000386373	0.000939944		[H0]_10030	1.133	0.016	-6.146891617	4.97E-77	2.60E-77
[H0]_100327	2.753	9.753	1.828844378	1.28E-12	1.79E-12		[H0]_100351	9.34	0	-7.779157174	4.76E-25	3.13E-25		[H0]_100301	2.39	0	-5.74942328	1.79E-08	3.88E-08
[H0]_100332	31.026	101.49	1.762412762	4.20E-109	1.26E-109		[H0]_100352	2.173	0.333	-2.697654644	1.23E-05	2.39E-05		[H0]_100309	3.906	1.166	-1.699763288	1.07E-05	2.86E-05
[H0]_100339	14.913	0.413	-5.132326427	5.84E-43	3.77E-43		[H0]_100353	5.66	12.31	1.121835258	2.61E-08	3.87E-08		[H0]_100312	9.706	4.58	-1.011403793	3.83E-06	9.82E-06
[H0]_100344	1.013	3.82	1.944558515	2.72E-06	5.52E-06		[H0]_100367	300.59	34.57	-3.158158401	0	0		[H0]_100322	13.87	3.43	-1.974046442	3.82E-18	5.41E-18
[H0]_100345	1.8	0.45	-2.021733509	0.000521493	0.001359242		[H0]_100369	0.483	3.313	2.789778992	7.94E-08	1.22E-07		[H0]_100327	1.06	9.753	3.243143573	1.05E-22	1.30E-22
[H0]_100351	9.34	1.593	-2.429435977	6.95E-16	8.54E-16		[H0]_10037	0.053	0	-5.000817163	1.89E-05	3.75E-05		[H0]_100331	1.373	0	-4.952510104	1.38E-05	3.73E-05
[H0]_100353	5.66	24.333	2.11840642	1.08E-33	8.27E-34		[H0]_100373	6.186	21.473	1.774146404	2.45E-24	1.65E-24		[H0]_100332	17.893	101.49	2.586974257	1.06E-175	2.68E-176
[H0]_100366	0.326	1.463	2.231714645	0.000591163	0.001553671		[H0]_100375	0	5.013	6.902462179	2.63E-15	2.52E-15		[H0]_100334	0.446	2.673	2.621067001	1.68E-06	4.19E-06
[H0]_100367	300.59	2.736	-6.672356524	0	0		[H0]_100384	1.446	5.256	1.850721016	1.39E-07	2.19E-07		[H0]_100338	4.106	9.84	1.334728174	6.81E-09	1.43E-08
[H0]_100369	0.483	2.353	2.342215008	2.43E-05	5.40E-05		[H0]_100391	1.25	5.99	2.262217243	1.65E-10	2.07E-10		[H0]_100339	29.823	0.413	-6.106857356	1.45E-83	7.09E-84
[H0]_100372	0	34.44	9.771006493	8.91E-73	3.80E-73		[H0]_100395	5.863	0	-7.13010018	2.18E-17	1.89E-17		[H0]_100347	5.86	2.403	-1.245266443	1.83E-05	5.02E-05
[H0]_100377	16.686	0.703	-4.439472349	1.36E-43	8.67E-44		[H0]_1004	0.65	0	-8.803139648	2.70E-44	1.11E-44		[H0]_100351	0	1.593	5.349721198	1.67E-06	4.16E-06
[H0]_100380	0.003	1.43	8.826063792	3.85E-05	8.72E-05		[H0]_10040	0.15	0.39	1.393829571	5.84E-09	8.19E-09		[H0]_100352	0.333	1.493	2.257514897	0.000400982	0.001286512
[H0]_100388	2.636	8.34	1.706579893	3.61E-10	5.68E-10		[H0]_100409	0	0.833	4.321110932	0.000611084	0.00154019		[H0]_100367	34.57	2.736	-3.514198124	4.80E-76	2.53E-76
[H0]_100389	2.98	9.843	1.75627751	3.93E-12	5.63E-12		[H0]_100412	1.26	0	-4.907707759	3.34E-05	6.87E-05		[H0]_10037	0	0.046	4.804513142	5.86E-05	0.000169083
[H0]_100392	2.366	8.893	1.885180948	9.99E-12	1.46E-11		[H0]_100414	2.463	5.186	1.103972661	0.000186783	0.000430316		[H0]_100372	0	34.44	9.771823656	6.78E-73	3.69E-73
[H0]_1004	0.65	0.126	-2.354947889	2.28E-29	1.91E-29		[H0]_100418	7.293	16.083	1.135105691	2.44E-10	3.09E-10		[H0]_100373	21.473	7.476	-1.437604423	4.55E-18	6.46E-18
[H0]_10040	0.15	0	-6.353221368	1.07E-11	1.56E-11		[H0]_10043	0	0.073	5.458614456	6.55E-07	1.10E-06		[H0]_100374	1.04	3.52	1.877537978	5.32E-06	1.38E-05
[H0]_100401	1.81	0.216	-2.984536754	2.77E-05	6.18E-05		[H0]_100439	0	4.6	6.781853496	2.65E-14	2.67E-14		[H0]_100375	5.013	0	-6.799205918	4.03E-15	6.35E-15
[H0]_100406	1.873	7.026	1.944104853	2.19E-10	3.40E-10		[H0]_100460	2.826	0	-6.088280004	1.03E-09	1.37E-09		[H0]_100377	12.316	0.703	-4.000123765	4.59E-31	4.68E-31
[H0]_100414	2.463	0	-5.748242941	2.26E-08	3.94E-08		[H0]_100461	0.98	0	-4.563975293	0.000209288	0.000487026		[H0]_10038	0	0.033	4.211761293	0.000866948	0.00292676
[H0]_100415	20.426	1.633	-3.542868224	1.48E-46	9.00E-47		[H0]_100475	1.763	0.283	-2.659072868	9.34E-05	0.00020502		[H0]_100380	0	1.43	5.183024765	5.66E-06	1.47E-05
[H0]_100418	7.293	2.386	-1.586694716	3.91E-08	6.91E-08		[H0]_100483	30.806	82.553	1.419681499	4.06E-64	1.20E-64		[H0]_100383	0.166	1.583	3.273998425	3.01E-05	8.43E-05
[H0]_100419	13.336	5.856	-1.10426257	2.15E-08	3.75E-08		[H0]_100495	0.083	9.733	6.844672888	7.39E-28	4.47E-28		[H0]_100384	5.256	1.773	-1.46331194	6.36E-06	1.67E-05
[H0]_100425	15.056	5.22	-1.450342069	1.72E-13	2.32E-13		[H0]_100499	0.276	3.62	3.659872664	4.87E-10	6.32E-10		[H0]_100388	1.96	8.34	2.122892772	4.21E-13	7.20E-13
[H0]_100435	6.556	33.47	2.372612161	9.00E-52	5.07E-52		[H0]_10051	0.01	0.116	3.495256299	2.10E-08	3.08E-08		[H0]_100389	4.143	9.843	1.315029055	1.20E-08	2.57E-08
[H0]_100442	1.36	4.876	1.910611183	1.61E-07	2.97E-07		[H0]_100515	0.78	0	-4.228866211	0.000883723	0.002293127		[H0]_100391	5.99	1.206	-2.258496655	2.27E-10	4.40E-10
[H0]_100449	1.54	0	-5.086568298	6.94E-06	1.46E-05		[H0]_100534	19.363	58.703	1.616682425	1.55E-54	5.31E-55		[H0]_100392	1.87	8.893	2.242422667	2.66E-14	4.33E-14
[H0]_10045	0.04	0	-4.435281903	0.000292181	0.000735223		[H0]_100557	1.33	4.253	1.663404763	8.57E-06	1.63E-05		[H0]_100395	0	4.59	6.858960926	1.11E-14	1.78E-14
[H0]_100450	0.163	1.356	3.105058504	0.000121849	0.000292391		[H0]_100559	1.3	5.48	2.106832946	5.47E-09	7.66E-09		[H0]_1004	0	0.126	6.448191759	1.06E-11	1.93E-11
[H0]_100452	0.42	2.096	2.407732187	3.73E-05	8.45E-05		[H0]_100565	0	22.716	9.038376077	1.94E-50	7.11E-51		[H0]_10040	0.39	0	-7.747050939	1.04E-25	1.19E-25
[H0]_100461	0.98	0	-4.459901869	0.000260443	0.000651177		[H0]_100566	3.26	0	-6.247605257	1.32E-10	1.64E-10		[H0]_100401	1.613	0.216	-2.806927949	8.78E-05	0.000258562
[H0]_100473	1.156	3.963	1.767151639	7.89E-06	1.67E-05		[H0]_100570	0	6.21	7.126196979	2.33E-17	2.03E-17		[H0]_100406	2.586	7.026	1.495074159	7.91E-08	1.78E-07
[H0]_100475	1.763	0.06	-4.740642679	2.85E-06	5.80E-06		[H0]_100573	9.863	0	-7.844172956	5.59E-26	3.57E-26		[H0]_100414	5.186	0	-6.852215603	1.41E-15	2.19E-15
[H0]_100483	30.806	66.423	1.165813586	4.31E-39	2.98E-39		[H0]_100575	24.25	63.47	1.303196504	7.19E-42	3.11E-42		[H0]_100415	32.543	1.633	-4.210780696	1.41E-81	7.05E-82
[H0]_100490	2.263	0.723	-1.652106426	0.000774226	0.002068606		[H0]_100576	0	1.116	4.699622555	0.000106143	0.000235147		[H0]_100418	16.083	2.386	-2.721800407	1.86E-29	1.96E-29
[H0]_100495	0.083	11.103	7.114483516	8.34E-32	6.62E-32		[H0]_100584	4.786	2.466	-1.000817163	0.000787131	0.002023556		[H0]_100419	12.663	5.856	-1.033777384	1.56E-07	3.59E-07
[H0]_1005	0	0.03	4.47760025	0.00036254	0.000924003		[H0]_100596	3.446	1.393	-1.322745258	0.000451353	0.001110759		[H0]_100424	10.786	4.74	-1.130718345	1.89E-07	4.39E-07
[H0]_100500	0	12.426	8.247812543	1.15E-31	9.19E-32		[H0]_100597	158.493	644.973	2.04251831	0	0		[H0]_100425	18.77	5.22	-1.742630166	1.49E-20	1.96E-20
[H0]_10051	0.01	0.26	4.642065866	1.09E-18	1.22E-18		[H0]_1006	0.176	0.063	-1.460308261	7.94E-06	1.50E-05		[H0]_10043	0.073	0	-5.355358195	7.20E-07	1.74E-06
[H0]_100521	0.09	7.373	6.498433338	1.92E-22	1.91E-22		[H0]_100602	0.403	2.443	2.633898373	7.16E-06	1.35E-05		[H0]_100435	4.303	33.47	2.980332239	8.86E-66	5.22E-66
[H0]_100524	0.086	1.953	4.57653153	6.49E-07	1.25E-06		[H0]_100603	2.016	0.536	-1.939416618	0.000455603	0.001121994		[H0]_100439	4.6	0	-6.678597235	3.90E-14	6.38E-14
[H0]_100525	0.453	47.833	6.823430474	1.26E-132	3.17E-133		[H0]_100605	2.173	4.963	1.198065133	0.000130611	0.000293237		[H0]_100441	1.733	0.323	-2.310729853	0.000234976	0.000730075
[H0]_100535	60.58	233.72	1.973289291	7.44E-278	8.91E-279		[H0]_100609	0	1.303	4.936527229	2.80E-05	5.69E-05		[H0]_100442	1.513	4.876	1.741503345	6.25E-07	1.50E-06
[H0]_100539	0.99	2.91	1.598790985	0.00023289	0.000578251		[H0]_100614	18.48	7.653	-1.271029037	2.36E-13	2.49E-13		[H0]_100449	1.766	0	-5.233637668	1.90E-06	4.75E-06
[H0]_10054	0.69	0	-8.550520338	4.47E-40	3.04E-40		[H0]_10062	0.056	0	-5.103475294	9.66E-06	1.85E-05		[H0]_10045	0.053	0	-4.889600938	2.05E-05	5.64E-05
[H0]_100544	0.52	3.93	3.009356988	1.05E-09	1.69E-09		[H0]_100620	24.293	6.223	-1.970136525	1.73E-30	9.75E-31		[H0]_100450	0	1.356	5.105875667	9.54E-06	2.54E-05
[H0]_10055	0	0.033	4.376772151	0.000558722	0.001462531		[H0]_100622	2.46	10.706	2.13434242	1.18E-15	1.11E-15		[H0]_100452	0.053	2.096	5.371445355	6.83E-08	1.53E-07
[H0]_100552	4.33	8.87	1.06220467	5.07E-06	1.05E-05		[H0]_100624	0	0.85	4.302232922	0.000660079	0.001673011		[H0]_100458	0.64	2.54	2.030675346	4.63E-05	0.00013212
[H0]_100553	1.266	7.976	2.627565749	7.04E-15	8.98E-15		[H0]_10063	0.326	0.133	-1.328027174	1.79E-07	2.85E-07		[H0]_100460	0	3.043	6.273998425	1.23E-10	2.36E-10
[H0]_100557	1.33	4.293	1.734931507	3.77E-06	7.76E-06		[H0]_100636	23.04	0	-9.045429856	1.32E-50	4.82E-51		[H0]_100473	1.116	3.963	1.841586219	3.69E-06	9.44E-06
[H0]_100559	1.3	0	-4.810351251	4.10E-05	9.33E-05		[H0]_10064	0	0.053	5.018884751	1.67E-05	3.31E-05		[H0]_10049	0.046	0.15	1.653497218	2.45E-05	6.80E-05
[H0]_10056	0	0.18	6.741330098	1.15E-13	1.55E-13		[H0]_100644	0	8.453	7.606809058	9.44E-23	6.71E-23		[H0]_100499	3.62	0	-6.296464506	1.98E-11	3.64E-11
[H0]_100564	7.84	0.363	-4.46582433	1.06E-21	1.08E-21		[H0]_100649	0	5.81	7.086009055	5.69E-17	5.05E-17		[H0]_1005	0	0.03	4.478417413	0.000293119	0.000921952
[H0]_100566	3.26	0	-6.143531833	2.08E-10	3.23E-10		[H0]_100652	1.65	0.14	-3.600442109	2.07E-05	4.14E-05		[H0]_100500	0	12.426	8.248629706	9.04E-32	9.06E-32
[H0]_100572	2.84	7.023	1.380790237	6.31E-07	1.22E-06		[H0]_100657	3.233	1.25	-1.390580891	0.000388052	0.00094442		[H0]_10051	0.116	0.26	1.146809567	2.38E-05	6.60E-05
[H0]_100573	9.863	0	-7.740099532	1.66E-25	1.53E-25		[H0]_100663	0	1.113	4.702948016	0.000104495	0.000230831		[H0]_100521	0.733	7.373	3.45399942	1.16E-18	1.62E-18
[H0]_100577	6.606	3.056	-1.058577485	8.41E-05	0.000198172		[H0]_100666	1.1	0	-4.673242505	0.000122172	0.000273105		[H0]_100524	0.436	1.953	2.209525832	0.000139117	0.000420208
[H0]_100580	1.483	3.843	1.428865983	0.000106733	0.000254391		[H0]_100667	2.066	0.27	-2.989350378	1.07E-05	2.05E-05		[H0]_100525	1.03	47.833	5.601855216	1.31E-136	4.19E-137
[H0]_100588	4.28	0	-6.571147893	3.24E-13	4.41E-13		[H0]_100669	40.393	105.193	1.360560543	3.74E-74	9.68E-75		[H0]_100534	58.703	13.31	-2.032353832	8.19E-72	4.51E-72
[H0]_100593	0	6.653	7.299981322	1.14E-18	1.28E-18		[H0]_10067	0.713	0.173	-2.028773614	5.42E-24	3.68E-24		[H0]_100535	75.903	233.72	1.651273979	4.29E-218	8.62E-219
[H0]_100596	3.446	1.243	-1.371677147	0.000386236	0.000987509		[H0]_100675	51.73	7.853	-2.765453133	8.27E-93	1.72E-93		[H0]_100539	0.94	2.91	1.665167264	0.000130924	0.000394066
[H0]_1006	0.176	1.1	2.666565745	1.82E-56	9.57E-57		[H0]_100679	10.836	22.61	1.060682669	3.01E-12	3.37E-12		[H0]_10054	0.343	0	-7.554566518	4.38E-23	5.37E-23
[H0]_100600	0	1.486	5.191567497	6.58E-06	1.38E-05		[H0]_100684	3.8	9.036	1.243765568	3.80E-07	6.25E-07		[H0]_100544	0	3.93	6.616616379	7.73E-13	1.33E-12
[H0]_100604	5.263	0.613	-2.996279413	1.98E-11	2.92E-11		[H0]_100688	0	1.413	5.025097536	1.61E-05	3.17E-05		[H0]_10055	0	0.033	4.377589314	0.000451889	0.001459452
[H0]_100605	2.173	6.79	1.671453133	4.03E-08	7.14E-08		[H0]_10069	0.076	0	-5.484955294	5.27E-07	8.79E-07		[H0]_100553	1.85	7.976	2.095298182	6.64E-12	1.20E-11
[H0]_100609	0	14.313	8.433366438	4.32E-35	3.22E-35		[H0]_1007	0.14	0.04	-1.792812907	4.73E-06	8.73E-06		[H0]_100559	5.48	0	-6.917184197	3.75E-16	5.68E-16
[H0]_100614	18.48	2.083	-3.07287273	6.15E-37	4.42E-37		[H0]_100707	3.243	15.36	2.254257526	9.98E-23	7.10E-23		[H0]_10056	0.01	0.18	4.064075356	8.36E-13	1.45E-12
[H0]_100621	3.39	6.9	1.071986622	4.18E-05	9.52E-05		[H0]_100714	3.176	0.453	-2.848413265	1.98E-07	3.17E-07		[H0]_100564	5.28	0.363	-3.877173476	3.82E-14	6.24E-14
[H0]_100622	2.46	14.79	2.617829434	9.41E-26	8.59E-26		[H0]_100715	0.623	3.626	2.56356446	1.23E-07	1.92E-07		[H0]_100565	22.716	0	-8.935119816	1.18E-49	8.63E-50
[H0]_100628	1.96	5.346	1.486584901	4.31E-06	8.90E-06		[H0]_100723	0.09	1.893	4.411763164	1.73E-06	3.04E-06		[H0]_100570	6.21	0	-7.022940718	3.87E-17	5.68E-17
[H0]_10063	0.326	0.113	-1.574552055	6.00E-09	1.01E-08		[H0]_10073	0.853	0.046	-4.243488951	9.64E-58	3.14E-58		[H0]_100572	2.013	7.023	1.902439563	5.09E-10	1.00E-09
[H0]_10064	0	0.046	4.873028	4.92E-05	0.000112946		[H0]_100736	15.796	5.543	-1.48463294	5.04E-14	5.15E-14		[H0]_100576	1.116	0	-4.596366294	0.000107542	0.000320332
[H0]_100641	2.766	0.603	-2.114292866	3.13E-05	7.02E-05		[H0]_100739	0.853	0	-4.280288459	0.000722845	0.001845147		[H0]_100577	10.346	3.056	-1.68827244	1.95E-11	3.59E-11
[H0]_100643	4.573	16.116	1.842941357	5.41E-19	5.98E-19		[H0]_100744	1.203	3.89	1.715946502	1.59E-05	3.13E-05		[H0]_100588	4.353	0	-6.564669765	2.89E-13	4.90E-13
[H0]_100646	4.063	0	-6.477190759	1.54E-12	2.16E-12		[H0]_100749	19.156	0	-8.799256562	3.35E-44	1.38E-44		[H0]_100593	0.51	6.653	3.782263346	3.15E-17	4.60E-17
[H0]_100649	0	7.54	7.441680676	3.31E-20	3.52E-20		[H0]_100757	0	1.36	4.928026874	2.94E-05	6.01E-05		[H0]_100597	644.973	253.326	-1.345262158	0	0
[H0]_10065	0.013	0.086	2.599471195	1.99E-05	4.36E-05		[H0]_10076	19.996	9.396	-1.072896439	2.48E-243	2.14E-244		[H0]_1006	0.063	1.1	4.126874006	7.72E-81	3.88E-81
[H0]_100653	5.176	10.046	1.018697689	3.08E-06	6.28E-06		[H0]_100760	0.606	2.533	2.041411072	6.99E-05	0.000150624		[H0]_100600	0	1.486	5.19238466	5.30E-06	1.38E-05
[H0]_100654	0	0.843	4.273181262	0.00084717	0.002277514		[H0]_100771	4.303	19.066	2.108275896	9.72E-26	6.25E-26		[H0]_100604	2.983	0.613	-2.176034495	1.04E-05	2.78E-05
[H0]_100665	23.18	59.686	1.462795461	2.07E-49	1.21E-49		[H0]_100774	0	0.89	4.321110932	0.000611084	0.00154019		[H0]_100609	1.303	14.313	3.496839209	1.38E-33	1.34E-33
[H0]_100666	1.1	0	-4.569169081	0.000152916	0.000371356		[H0]_10078	1.296	0.263	-2.303067865	1.47E-49	5.45E-50		[H0]_100614	7.653	2.083	-1.801843693	1.07E-09	2.15E-09
[H0]_100668	1.656	0.026	-5.949405474	3.58E-06	7.34E-06		[H0]_100787	15.98	6.313	-1.376839015	7.01E-13	7.59E-13		[H0]_100620	6.223	15.073	1.324317379	5.56E-12	9.98E-12
[H0]_100669	40.393	135.983	1.830627999	5.35E-151	1.18E-151		[H0]_10079	0.063	0.206	1.732022773	4.75E-07	7.89E-07		[H0]_100621	3.273	6.9	1.125366116	1.80E-05	4.91E-05
[H0]_10067	0.713	0.31	-1.180969898	1.27E-11	1.86E-11		[H0]_100796	3.746	9.73	1.379480288	2.06E-08	3.03E-08		[H0]_100624	0.85	0	-4.198976661	0.000650315	0.002151831
[H0]_100675	51.73	3.013	-4.042653227	1.16E-122	3.14E-123		[H0]_100799	10.693	31.566	1.504734623	5.50E-26	3.51E-26		[H0]_100628	1.113	5.346	2.310524301	1.07E-09	2.14E-09
[H0]_100679	10.836	22.75	1.129975732	1.24E-13	1.66E-13		[H0]_100800	19.68	61.926	1.627882276	1.72E-56	5.72E-57		[H0]_100636	0	17.113	8.704952697	7.54E-41	6.36E-41
[H0]_10068	0	0.04	4.63182758	0.000176509	0.000432165		[H0]_100808	307.84	44.396	-2.818183259	0	0		[H0]_100637	15.413	30.41	1.104362794	1.25E-17	1.80E-17
[H0]_100682	0.256	6.76	4.786748907	3.44E-20	3.66E-20		[H0]_100809	2.413	0	-5.739044563	5.02E-08	7.61E-08		[H0]_100644	8.453	0.196	-5.327230024	6.69E-24	8.00E-24
[H0]_100684	3.8	7.766	1.096093163	1.21E-05	2.61E-05		[H0]_100813	6.756	0.183	-5.205364681	1.86E-19	1.49E-19		[H0]_100646	2.753	0	-5.904018997	3.26E-09	6.73E-09
[H0]_100685	0	1.033	4.583521383	0.000223119	0.000552582		[H0]_100821	8.443	18.706	1.150426417	1.67E-11	1.96E-11		[H0]_10065	0.016	0.086	2.503643189	2.26E-05	6.25E-05
[H0]_10069	0.076	0	-5.38088187	7.21E-07	1.40E-06		[H0]_100825	0.176	1.946	3.463197562	6.47E-06	1.21E-05		[H0]_100652	0.14	2.043	3.943642971	1.15E-06	2.83E-06
[H0]_100692	1.076	0	-4.506735034	0.000208414	0.000514244		[H0]_100841	1.703	4.803	1.481882603	1.87E-05	3.71E-05		[H0]_100657	1.25	5.57	2.198174712	1.71E-09	3.48E-09
[H0]_100696	77.623	151.2	1.024875976	8.93E-68	4.06E-68		[H0]_100846	4.13	0.416	-3.327965188	2.54E-10	3.23E-10		[H0]_100663	1.113	0	-4.599691755	0.000105811	0.000314618
[H0]_100703	2.06	5.75	1.545774497	1.27E-06	2.51E-06		[H0]_100849	0	6.126	7.104148442	3.81E-17	3.35E-17		[H0]_100668	3.48	0.026	-7.018442217	1.01E-10	1.93E-10
[H0]_100707	3.243	0.126	-4.544574298	1.19E-09	1.93E-09		[H0]_100860	0	1.246	4.806537759	5.96E-05	0.000127143		[H0]_100675	7.853	3.013	-1.277200094	1.55E-06	3.84E-06
[H0]_100714	3.176	0.64	-2.290163948	4.17E-06	8.62E-06		[H0]_100861	3.663	1.25	-1.544059443	9.11E-05	0.000199558		[H0]_10068	0	0.04	4.632644743	0.000142534	0.000431125
[H0]_100715	0.623	7.71	3.707502345	1.74E-19	1.89E-19		[H0]_100868	26.193	8.383	-1.663299706	1.66E-25	1.07E-25		[H0]_100682	0.696	6.76	3.428969265	5.15E-17	7.57E-17
[H0]_100718	5.256	11.846	1.204847703	1.63E-08	2.82E-08		[H0]_100870	1.486	5.936	2.038974797	6.71E-09	9.46E-09		[H0]_100683	1.133	0	-4.547839321	0.000137411	0.000414814
[H0]_100723	0.09	3.013	5.177212204	5.03E-10	7.97E-10		[H0]_100871	0.81	6.966	3.1378556	2.21E-15	2.10E-15		[H0]_100685	0	1.033	4.584338546	0.000180098	0.000551286
[H0]_100727	47.67	5.81	-2.983700871	4.42E-88	1.61E-88		[H0]_100882	1.426	6.303	2.163597857	7.06E-10	9.25E-10		[H0]_100688	1.413	0	-4.921841275	1.68E-05	4.57E-05
[H0]_100729	20.633	4.63	-2.110132308	2.90E-27	2.55E-27		[H0]_100883	3.196	1.083	-1.55671376	0.000207853	0.000483504		[H0]_100692	2.28	0	-5.598029983	8.22E-08	1.86E-07
[H0]_10073	0.853	0	-8.92077524	3.75E-49	2.19E-49		[H0]_100884	0	1.74	5.291964586	2.49E-06	4.45E-06		[H0]_1007	0.04	0.14	1.810950882	3.73E-06	9.55E-06
[H0]_100731	8.933	0.176	-5.573427334	6.87E-25	6.42E-25		[H0]_100885	0.266	1.413	2.414220336	0.000721814	0.00184215		[H0]_100703	1.123	5.75	2.430545444	1.12E-10	2.15E-10
[H0]_100743	0	9.556	7.839184545	3.14E-25	2.91E-25		[H0]_100888	5.13	0.093	-5.825161572	3.62E-15	3.48E-15		[H0]_100707	15.36	0.126	-6.798831824	3.74E-40	3.19E-40
[H0]_100744	1.203	0	-4.653766985	9.86E-05	0.000234065		[H0]_100889	7.8	1.5	-2.440194044	1.94E-13	2.04E-13		[H0]_100715	3.626	7.71	1.143937885	5.48E-06	1.42E-05
[H0]_100748	0.21	16.546	6.362418418	5.78E-46	3.54E-46		[H0]_10090	0.046	0	-4.811260267	5.83E-05	0.000124169		[H0]_100720	463.82	159.27	-1.511000779	0	0
[H0]_100756	4.133	0.883	-2.195462826	3.36E-07	6.36E-07		[H0]_100910	30.123	9.336	-1.72417158	4.63E-30	2.64E-30		[H0]_100727	42.873	5.81	-2.833817757	7.99E-76	4.22E-76
[H0]_100762	0	0.81	4.297028004	0.000771873	0.0020619		[H0]_100912	0	5.466	6.947316415	1.07E-15	1.01E-15		[H0]_100729	20.103	4.63	-2.050643161	1.83E-25	2.10E-25
[H0]_100769	99.25	24.353	-1.931234177	3.38E-110	1.01E-110		[H0]_100913	0.986	0.096	-3.383094914	0.000955492	0.002494377		[H0]_10073	0.046	0	-4.67728629	7.02E-05	0.000204548
[H0]_10078	1.296	0.166	-2.971807171	6.62E-63	3.19E-63		[H0]_100915	10.28	3.823	-1.466650225	2.09E-09	2.84E-09		[H0]_100731	15.066	0.176	-6.340785394	7.36E-41	6.20E-41
[H0]_100787	15.98	34.713	1.148489434	8.42E-20	9.06E-20		[H0]_100916	48.253	12.676	-1.983000791	4.14E-57	1.36E-57		[H0]_100736	5.543	27.996	2.356738856	2.20E-42	1.81E-42
[H0]_100795	0	8.436	7.679778399	4.41E-23	4.32E-23		[H0]_100932	0.17	1.19	2.842457333	0.00071361	0.001819637		[H0]_100743	0	9.556	7.840001708	2.49E-25	2.88E-25
[H0]_100796	3.746	1.266	-1.549860966	9.80E-05	0.000232585		[H0]_100937	11.89	76.87	2.659047233	1.18E-126	1.87E-127		[H0]_100744	3.89	0	-6.369713488	6.65E-12	1.20E-11
[H0]_100797	3.726	0.19	-4.230125987	1.66E-10	2.57E-10		[H0]_10094	0.026	0.093	1.71463485	0.000450876	0.001109245		[H0]_100748	0	16.546	8.6202462	5.41E-39	4.72E-39
[H0]_100799	10.693	32.55	1.587620503	1.05E-28	8.92E-29		[H0]_100940	0.08	2.703	5.115138322	9.74E-09	1.39E-08		[H0]_100749	0	17.22	8.650659253	1.19E-39	1.03E-39
[H0]_100802	10.456	1.903	-2.457458693	3.87E-17	4.55E-17		[H0]_100948	6.85	0.246	-4.777346959	1.20E-18	9.93E-19		[H0]_100756	6.673	0.883	-2.87275555	1.38E-13	2.32E-13
[H0]_100804	19.186	70.11	1.875446435	7.22E-76	2.97E-76		[H0]_10095	1.243	0.45	-1.467664904	8.49E-27	5.28E-27		[H0]_100757	1.36	0	-4.824770613	3.04E-05	8.51E-05
[H0]_100805	6.77	21.113	1.70683444	3.14E-22	3.15E-22		[H0]_100950	1.513	0	-5.103475294	9.66E-06	1.85E-05		[H0]_100760	2.533	0	-5.759865026	1.61E-08	3.46E-08
[H0]_100808	307.84	10.916	-4.750230495	0	0		[H0]_100952	2.253	5.676	1.303873121	2.93E-05	5.99E-05		[H0]_100761	0	1.01	4.563505043	0.000198518	0.000611588
[H0]_100817	0	2.896	6.115377934	1.16E-09	1.86E-09		[H0]_100964	2.023	6.406	1.674462481	1.69E-07	2.69E-07		[H0]_100762	0	0.81	4.297845167	0.000623324	0.002057737
[H0]_100821	8.443	18.193	1.148110497	3.24E-11	4.85E-11		[H0]_100972	0	0.893	4.321110932	0.000611084	0.00154019		[H0]_100771	19.066	5.95	-1.630286157	2.52E-18	3.56E-18
[H0]_100825	0.176	2.116	3.627445339	1.80E-06	3.62E-06		[H0]_100975	1.02	3.86	1.919551817	6.67E-06	1.25E-05		[H0]_100774	0.89	0	-4.217854671	0.000602784	0.001985921
[H0]_100828	3.216	13.036	2.093202596	3.12E-18	3.53E-18		[H0]_100978	10.386	32.606	1.632503322	6.74E-30	3.86E-30		[H0]_100787	6.313	34.713	2.525328449	8.26E-56	5.52E-56
[H0]_100838	35.496	0	-9.571853954	4.32E-70	1.91E-70		[H0]_100987	1.486	11.396	2.94821155	2.30E-22	1.66E-22		[H0]_10079	0.206	0.1	-1.078948657	0.00022957	0.000712388
[H0]_100842	1.49	4.173	1.596739251	1.56E-05	3.39E-05		[H0]_1010	0.453	0.203	-1.129765783	1.15E-08	1.65E-08		[H0]_100795	0	8.436	7.680595562	3.50E-23	4.27E-23
[H0]_100848	1.26	0.146	-3.024499286	0.000454519	0.001173494		[H0]_101000	0	2.213	5.613303706	1.67E-07	2.65E-07		[H0]_100796	9.73	1.266	-2.929341253	7.11E-19	9.86E-19
[H0]_10085	0	0.143	6.408862051	2.32E-11	3.45E-11		[H0]_101001	0.82	0	-4.214941968	0.000932148	0.002429258		[H0]_100797	6.483	0.19	-5.01321206	6.44E-18	9.20E-18
[H0]_100856	5.43	2.223	-1.262573996	5.60E-05	0.000129215		[H0]_101002	20.713	45.496	1.136164433	2.97E-24	2.00E-24		[H0]_100800	61.926	25.946	-1.18378733	1.31E-34	1.24E-34
[H0]_100861	3.663	0	-6.262716167	4.01E-11	6.03E-11		[H0]_101011	0	1.113	4.611535336	0.000165966	0.000378974		[H0]_100802	5.3	1.903	-1.480889077	7.32E-06	1.93E-05
[H0]_10087	0.003	0.056	4.697910185	1.18E-05	2.54E-05		[H0]_101014	0	19.873	8.777128508	1.09E-43	4.55E-44		[H0]_100804	16.763	70.11	2.081486214	7.03E-87	3.34E-87
[H0]_100871	0.81	4.656	2.532995366	8.57E-09	1.46E-08		[H0]_10102	0.19	0	-6.802751809	1.83E-14	1.82E-14		[H0]_100805	3.486	21.113	2.689035925	6.06E-38	5.40E-38
[H0]_100882	1.426	3.976	1.519210048	6.82E-05	0.000158818		[H0]_10103	0.173	0.043	-1.991473801	5.03E-07	8.36E-07		[H0]_100808	44.396	10.916	-1.932047236	2.25E-49	1.66E-49
[H0]_100884	0	0.796	4.245669699	0.000942356	0.002549796		[H0]_101034	4.873	0	-6.777973829	2.89E-14	2.92E-14		[H0]_100809	0	2.453	5.781581666	3.75E-08	8.27E-08
[H0]_100885	0.266	1.903	2.910611183	2.61E-05	5.81E-05		[H0]_101036	0.183	1.69	3.169107838	6.61E-05	0.000141962		[H0]_100813	0.183	7.946	5.523351748	1.79E-23	2.17E-23
[H0]_100888	5.13	1.226	-1.967788643	1.85E-07	3.44E-07		[H0]_10104	0	0.036	4.458614456	0.000339126	0.000818154		[H0]_100817	0	2.896	6.116195097	9.28E-10	1.86E-09
[H0]_10090	0.046	0	-4.707186843	7.38E-05	0.000172697		[H0]_101057	0.09	1.813	4.321110932	4.10E-06	7.51E-06		[H0]_100828	3.643	13.036	1.906392756	1.91E-16	2.86E-16
[H0]_100904	0.91	0	-4.227302139	0.000718575	0.001910015		[H0]_101059	7.616	17.273	1.18638583	6.27E-11	7.64E-11		[H0]_100834	0	0.826	4.288353718	0.000647224	0.002141227
[H0]_100909	2.796	0.85	-1.681015048	0.000300065	0.000756089		[H0]_101069	9.19	3.663	-1.307814351	2.14E-07	3.44E-07		[H0]_100838	25.493	0	-9.076631416	1.19E-53	8.20E-54
[H0]_100910	30.123	12.08	-1.213633527	4.82E-18	5.48E-18		[H0]_101072	3.963	1.183	-1.759809063	1.27E-05	2.46E-05		[H0]_100841	4.803	0.616	-2.934711766	2.26E-10	4.39E-10
[H0]_100913	0.986	0	-4.321665827	0.000484708	0.00125762		[H0]_101085	0.38	307.926	9.676932191	0	0		[H0]_100846	0.416	6.366	3.959612681	1.60E-16	2.39E-16
[H0]_100916	48.253	0	-9.969251542	8.35E-87	3.08E-87		[H0]_101092	3.066	1.013	-1.585344002	0.000285964	0.000679916		[H0]_100848	2.486	0.146	-3.990183502	1.79E-07	4.15E-07
[H0]_100917	0.903	2.703	1.645353636	0.000335304	0.000850613		[H0]_101102	17.246	54.836	1.664176672	1.12E-49	4.15E-50		[H0]_100849	6.126	0	-7.000892181	6.29E-17	9.28E-17
[H0]_100919	2.196	8.103	1.978908886	2.28E-11	3.38E-11		[H0]_10111	0.256	0.06	-2.137833182	1.76E-10	2.21E-10		[H0]_10085	0	0.143	6.409679214	1.86E-11	3.43E-11
[H0]_100935	5.863	2.046	-1.465820004	4.23E-06	8.74E-06		[H0]_101116	0.643	2.27	1.827380801	0.000473882	0.001170602		[H0]_100856	10.853	2.223	-2.241522681	5.27E-16	8.04E-16
[H0]_100937	11.89	2.023	-2.532797744	5.82E-20	6.22E-20		[H0]_10112	3.236	0.886	-1.853487149	1.25E-90	2.66E-91		[H0]_10086	0.2	0.073	-1.410499749	1.40E-05	3.79E-05
[H0]_10094	0.026	0.1	1.851118003	0.000163083	0.000397409		[H0]_101126	10.57	85.726	3.052613327	1.76E-158	2.26E-159		[H0]_100860	1.246	0.08	-3.871404257	0.000120807	0.000362263
[H0]_100941	6.333	2.893	-1.034164825	0.000201065	0.000495301		[H0]_101129	6.186	1.196	-2.406431408	9.55E-11	1.18E-10		[H0]_100861	1.25	0	-4.718656724	5.60E-05	0.000161213
[H0]_100948	6.85	17.983	1.499595142	5.04E-16	6.17E-16		[H0]_101137	4.23	9.62	1.176060599	9.57E-07	1.64E-06		[H0]_100868	8.383	30.823	1.926199079	1.03E-35	9.58E-36
[H0]_100950	1.513	0	-4.99940187	1.26E-05	2.71E-05		[H0]_10114	0.48	0.196	-1.261031372	3.01E-09	4.13E-09		[H0]_100870	5.936	2.09	-1.462887301	3.05E-06	7.77E-06
[H0]_100954	1.553	7.626	2.268906338	7.14E-12	1.03E-11		[H0]_101142	4.343	0	-6.519666992	2.42E-12	2.71E-12		[H0]_100878	0	0.766	4.188137689	0.000947051	0.003213384
[H0]_100958	78.64	31.31	-1.288310014	1.71E-48	1.01E-48		[H0]_101152	1.296	0	-4.808172085	5.93E-05	0.000126471		[H0]_100883	1.083	5.186	2.251753788	1.04E-08	2.21E-08
[H0]_100965	2.006	8.663	2.182983453	4.44E-13	6.10E-13		[H0]_101166	7.706	18.073	1.236635309	7.82E-12	8.98E-12		[H0]_100888	0.093	1.226	3.857372929	9.16E-05	0.000270281
[H0]_100970	0.27	4.956	4.244307509	1.12E-13	1.50E-13		[H0]_101167	0	0.896	4.214861434	0.000930034	0.002423161		[H0]_100889	1.5	5.246	1.878486322	1.99E-07	4.62E-07
[H0]_100987	1.486	8.08	2.484063987	6.77E-14	8.96E-14		[H0]_101168	42.46	102.146	1.242932183	3.56E-58	1.15E-58		[H0]_100912	5.466	0.1	-5.719732019	6.27E-16	9.59E-16
[H0]_100990	0	1.61	5.192415393	6.54E-06	1.37E-05		[H0]_101173	0.783	2.853	1.914347059	8.09E-05	0.000176043		[H0]_100916	12.676	0	-7.986250752	2.21E-29	2.33E-29
[H0]_101000	0	0.95	4.466427338	0.000381054	0.000973618		[H0]_101183	2.84	0	-5.955013473	5.01E-09	6.98E-09		[H0]_100917	0.65	2.703	2.16362648	2.20E-05	6.06E-05
[H0]_101002	20.713	146.316	2.880263123	6.33E-258	8.30E-259		[H0]_101184	0	1.833	5.317499678	2.05E-06	3.63E-06		[H0]_100919	3.686	8.103	1.228153146	1.13E-06	2.78E-06
[H0]_101011	0	2.883	6.047646223	2.59E-09	4.27E-09		[H0]_101190	0.183	1.393	2.909915499	0.000346576	0.000837462		[H0]_100920	0	1.026	4.563505043	0.000198518	0.000611588
[H0]_101014	0	17.063	8.659609033	9.34E-40	6.38E-40		[H0]_101197	0.106	1.37	3.660803306	0.000142293	0.000321396		[H0]_100921	0.883	0	-4.212072318	0.000616918	0.002035537
[H0]_101020	1.18	0.103	-3.547243202	0.000331927	0.000841547		[H0]_1012	0.08	0.176	1.189640968	9.39E-05	0.000206053		[H0]_100922	0.076	0.94	3.793510648	0.000466917	0.001511641
[H0]_101022	1.383	0.093	-3.803634335	0.000101946	0.00024251		[H0]_10120	0.036	0	-4.419007111	0.000405527	0.000990433		[H0]_100923	8.703	17.383	1.053922535	9.82E-10	1.97E-09
[H0]_101023	12.246	2.926	-1.997201852	2.61E-15	3.28E-15		[H0]_101202	76.12	0.276	-8.08597976	5.75E-170	6.91E-171		[H0]_100926	0.81	2.4	1.634588141	0.000527528	0.001721651
[H0]_101026	9.416	2.626	-1.840223858	2.96E-11	4.41E-11		[H0]_101214	21.806	8.406	-1.411750264	1.27E-16	1.14E-16		[H0]_100935	8.406	2.046	-1.951960611	6.25E-11	1.18E-10
[H0]_10103	0.173	0	-6.563216308	3.70E-13	5.06E-13		[H0]_101228	0.196	1.323	2.697039394	0.000771046	0.001978066		[H0]_100937	76.87	2.023	-5.191844977	2.73E-193	6.20E-194
[H0]_101031	0.17	1.26	2.839094309	0.000730869	0.001944058		[H0]_101232	1.47	0	-5.000817163	1.89E-05	3.75E-05		[H0]_100940	2.703	0	-5.810969367	9.28E-09	1.97E-08
[H0]_101034	4.873	0	-6.673900405	5.32E-14	7.01E-14		[H0]_101244	1.656	5.426	1.661138443	2.22E-06	3.94E-06		[H0]_100948	0.246	17.983	6.276942101	2.22E-49	1.64E-49
[H0]_101036	0.183	1.21	2.803695979	0.000718294	0.001909139		[H0]_101250	6.513	2.146	-1.628016142	3.31E-07	5.41E-07		[H0]_100952	5.676	1.84	-1.567217621	2.36E-06	5.95E-06
[H0]_101043	1.096	3.346	1.688218762	6.91E-05	0.000160946		[H0]_10126	0.016	0.076	2.030346516	0.000334678	0.000804127		[H0]_100954	3.393	7.626	1.185967718	6.82E-06	1.79E-05
[H0]_101047	43.01	7.193	-2.529695106	3.44E-65	1.61E-65		[H0]_101261	0.106	1.633	3.86535976	3.48E-05	7.18E-05		[H0]_100957	11.09	4.31	-1.299274596	1.75E-08	3.78E-08
[H0]_101048	1.186	0.093	-3.597183457	0.000320641	0.000811427		[H0]_101263	77.873	37.426	-1.047608522	7.76E-35	3.93E-35		[H0]_100961	7.923	18.3	1.299847639	2.48E-13	4.19E-13
[H0]_101057	0.09	4.423	5.595109357	8.67E-13	1.20E-12		[H0]_101268	0	0.963	4.348264983	0.000547697	0.001365077		[H0]_100965	1.98	8.663	2.183800616	3.51E-13	5.98E-13
[H0]_101059	7.616	19.92	1.408822496	2.40E-15	3.01E-15		[H0]_101275	0.396	2.723	2.812528197	2.90E-06	5.21E-06		[H0]_100970	0.45	4.956	3.549130859	1.82E-12	3.20E-12
[H0]_101067	0	2.12	5.570535741	3.35E-07	6.34E-07		[H0]_101282	0.223	2.183	3.231336139	8.45E-06	1.61E-05		[H0]_100972	0.893	0	-4.217854671	0.000602784	0.001985921
[H0]_101069	9.19	53.91	2.601793268	2.92E-85	1.09E-85		[H0]_101291	1.52	4.74	1.597937097	1.53E-05	3.01E-05		[H0]_100975	3.86	1.15	-1.697616795	2.86E-05	7.99E-05
[H0]_101074	1.296	0	-4.724562764	6.71E-05	0.000156096		[H0]_101296	1.426	0	-4.906745641	3.36E-05	6.91E-05		[H0]_100978	32.606	7.816	-1.990743113	1.02E-37	9.15E-38
[H0]_101080	2.55	9.59	1.981261918	9.71E-13	1.35E-12		[H0]_101308	1.86	0	-5.274333053	2.86E-06	5.15E-06		[H0]_100990	0	1.61	5.193232556	5.27E-06	1.37E-05
[H0]_101093	0	1.02	4.56268788	0.000245894	0.000613011		[H0]_10131	0.08	0.186	1.212878535	0.000153228	0.000347962		[H0]_1010	0.203	0.47	1.240419296	2.77E-10	5.38E-10
[H0]_101111	13.093	5.773	-1.129404496	6.09E-08	1.09E-07		[H0]_101313	0	1.683	5.169107838	6.11E-06	1.14E-05		[H0]_101002	45.496	146.316	1.74409869	3.61E-141	1.12E-141
[H0]_101113	47.166	5.873	-2.931211487	5.38E-83	2.06E-83		[H0]_101318	0	0.883	4.216413553	0.000924587	0.002407686		[H0]_10101	0.243	0.516	1.100445015	2.61E-08	5.70E-08
[H0]_101117	0	0.87	4.326678811	0.000686179	0.00181829		[H0]_101331	7.453	2.75	-1.462656189	4.25E-07	7.03E-07		[H0]_101011	1.113	2.883	1.436110888	0.000585432	0.001924175
[H0]_101118	0	2.423	5.802585787	3.75E-08	6.63E-08		[H0]_101334	2.44	0.62	-1.987898258	0.000206506	0.000480096		[H0]_101015	0	0.846	4.223429601	0.000829891	0.002793347
[H0]_10112	3.236	0.1	-4.999436656	5.57E-212	8.80E-213		[H0]_101341	1.166	53.496	5.483808218	5.02E-133	7.58E-134		[H0]_10102	0	0.103	5.892759135	1.19E-08	2.54E-08
[H0]_101126	10.57	177.856	4.135251135	0	0		[H0]_101342	17.076	4.476	-1.914347426	4.05E-19	3.28E-19		[H0]_101020	0.986	0.103	-3.298774666	0.000869237	0.002934869
[H0]_101129	6.186	0.093	-5.998351797	2.18E-17	2.54E-17		[H0]_101345	1.913	0.38	-2.322745258	0.000279056	0.000662259		[H0]_101022	1.723	0.093	-4.143854089	8.39E-06	2.22E-05
[H0]_101130	1.32	6.293	2.273181262	7.82E-10	1.25E-09		[H0]_10135	0.013	0.226	4.105999457	5.13E-16	4.75E-16		[H0]_101023	11.286	2.926	-1.858536857	4.73E-13	8.09E-13
[H0]_101131	0.686	3.296	2.251910512	5.94E-06	1.24E-05		[H0]_101353	6.586	0	-7.145067519	1.55E-17	1.34E-17		[H0]_101026	10.823	2.626	-2.021689491	4.82E-14	7.91E-14
[H0]_10114	0.48	0	-8.026335872	6.13E-30	5.07E-30		[H0]_101362	15.87	61.903	1.939771439	2.18E-65	6.34E-66		[H0]_10103	0.043	0	-4.571742507	0.000121859	0.000365578
[H0]_101142	4.343	0	-6.415593568	4.10E-12	5.87E-12		[H0]_101363	2.733	0.666	-2.04508601	7.42E-05	0.000160682		[H0]_101031	0	1.26	4.781017783	6.66E-05	0.000193293
[H0]_101151	15.473	0.896	-4.035461775	5.72E-36	4.20E-36		[H0]_101373	0	1.41	4.879868362	3.92E-05	8.14E-05		[H0]_10104	0.036	0	-4.355358195	0.00033866	0.001074946
[H0]_101152	1.296	0	-4.704098661	7.51E-05	0.000175807		[H0]_101376	0	3.573	6.166299867	3.81E-10	4.90E-10		[H0]_101041	1.98	6.84	1.881310419	3.97E-09	8.23E-09
[H0]_101156	1.48	4.56	1.710304305	4.55E-06	9.43E-06		[H0]_101377	13.676	4.866	-1.477197314	2.42E-11	2.87E-11		[H0]_101043	0.656	3.346	2.466643503	6.03E-07	1.45E-06
[H0]_101157	2.39	5.186	1.161705976	0.000197046	0.000485008		[H0]_101386	3.123	13.913	2.14467191	7.41E-18	6.31E-18		[H0]_101047	30.586	7.193	-2.019557011	8.60E-36	7.96E-36
[H0]_101159	532.316	243.74	-1.171867837	1.67E-272	2.05E-273		[H0]_10139	0.21	0	-6.990410348	4.49E-16	4.14E-16		[H0]_101048	1.026	0.093	-3.355358195	0.00081374	0.002735653
[H0]_101160	0	4.066	6.558419062	2.42E-12	3.43E-12		[H0]_101390	2.376	13.226	2.461776954	1.93E-20	1.49E-20		[H0]_101057	1.813	4.423	1.273998425	0.000202161	0.000623403
[H0]_101161	34.876	76.616	1.183686531	1.16E-41	7.67E-42		[H0]_101394	2.44	0.156	-3.944539628	5.23E-07	8.72E-07		[H0]_101067	0	2.12	5.571352904	2.70E-07	6.31E-07
[H0]_101162	0.096	1.036	3.509248621	0.000717274	0.001906082		[H0]_101397	1.426	0	-4.89223635	3.66E-05	7.57E-05		[H0]_101069	3.663	53.91	3.909607619	1.04E-121	3.68E-122
[H0]_101166	7.706	18.9	1.315646378	3.57E-13	4.88E-13		[H0]_101398	3.603	0	-6.216107469	2.01E-10	2.53E-10		[H0]_101070	0	1.35	4.925783639	2.94E-05	8.21E-05
[H0]_101168	42.46	8.41	-2.237209964	9.24E-55	4.97E-55		[H0]_101413	1.126	3.413	1.600046334	0.00017181	0.000393187		[H0]_101072	1.183	4.84	2.01834355	2.84E-07	6.65E-07
[H0]_101173	0.783	9.786	3.737191663	5.89E-23	5.80E-23		[H0]_101417	23.723	6.463	-1.909164291	5.69E-26	3.63E-26		[H0]_101080	4.38	9.59	1.226537758	2.43E-07	5.66E-07
[H0]_101179	1.99	0	-5.312907904	1.26E-06	2.50E-06		[H0]_10142	0.12	0.04	-1.528064166	0.000249187	0.00058656		[H0]_101085	307.926	0	-12.62678727	0	0
[H0]_101184	0	1.36	4.980018752	2.62E-05	5.83E-05		[H0]_101422	0	16.146	8.372308995	6.49E-35	3.28E-35		[H0]_101092	1.013	5.276	2.399892259	2.87E-09	5.89E-09
[H0]_101194	1.126	0	-4.475682452	0.000241759	0.000601842		[H0]_101423	4.87	0.373	-3.747078871	6.77E-12	7.75E-12		[H0]_101093	0	1.02	4.563505043	0.000198518	0.000611588
[H0]_101197	0.106	2.773	4.827558821	6.89E-09	1.16E-08		[H0]_101424	14.116	1.586	-3.199818813	1.04E-27	6.31E-28		[H0]_101102	54.836	18.746	-1.485763051	2.91E-41	2.43E-41
[H0]_10120	0.036	0.23	2.711202403	5.92E-12	8.54E-12		[H0]_101425	4.003	37	3.163430105	2.12E-67	6.01E-68		[H0]_10111	0.06	0.306	2.382117697	2.49E-13	4.21E-13
[H0]_101202	76.12	0.593	-6.897842071	2.51E-180	4.66E-181		[H0]_101428	7.696	0.19	-5.304597911	3.89E-20	3.03E-20		[H0]_101111	12.193	5.773	-1.0334301	7.26E-07	1.75E-06
[H0]_101208	14.916	0.953	-3.918841948	1.02E-33	7.79E-34		[H0]_101432	2.473	11.016	2.144332259	1.73E-14	1.73E-14		[H0]_101113	58.8	5.873	-3.222744204	1.62E-110	6.23E-111
[H0]_101213	0	5.01	6.76261002	7.94E-14	1.05E-13		[H0]_101435	0.296	1.626	2.501683178	0.000428474	0.001050316		[H0]_101117	0	0.87	4.327495974	0.000553918	0.001814562
[H0]_101218	15.636	4.496	-1.739948643	4.55E-16	5.56E-16		[H0]_101442	2.34	8.316	1.840485091	9.08E-10	1.20E-09		[H0]_101118	0	2.423	5.80340295	3.01E-08	6.60E-08
[H0]_101219	11.656	2.473	-2.145599777	1.57E-15	1.95E-15		[H0]_101446	1.736	4.16	1.25552259	0.000474098	0.001171254		[H0]_10112	0.886	0.1	-3.145949507	1.01E-45	7.86E-46
[H0]_101224	1.926	0	-5.251477979	2.05E-06	4.13E-06		[H0]_10145	0.2	0.08	-1.43602588	9.51E-06	1.82E-05		[H0]_101122	2.44	4.983	1.127801588	0.000248014	0.000773122
[H0]_101232	1.47	5.69	2.010146857	2.36E-08	4.11E-08		[H0]_101454	3.16	1.073	-1.553824022	0.00034129	0.00082372		[H0]_101126	85.726	177.856	1.082637807	8.62E-82	4.28E-82
[H0]_101242	0	0.986	4.4789908	0.000360392	0.000917985		[H0]_101455	10.303	0	-7.754368218	1.06E-24	7.02E-25		[H0]_101129	1.196	0.093	-3.591920389	0.00026631	0.000833543
[H0]_101243	1.106	3.01	1.51829376	0.000384698	0.000983347		[H0]_101470	0	1.85	5.244830611	3.55E-06	6.44E-06		[H0]_101130	1.66	6.293	1.911428346	2.47E-08	5.38E-08
[H0]_101246	0.473	4.873	3.388071183	2.97E-11	4.43E-11		[H0]_101473	0	2.406	5.643039027	1.26E-07	1.99E-07		[H0]_101131	0	3.296	6.148030297	6.27E-10	1.24E-09
[H0]_10125	0	0.043	4.703763906	0.000123125	0.000295609		[H0]_101476	1.933	0	-5.322745258	1.98E-06	3.50E-06		[H0]_10114	0.196	0	-6.7653045	7.75E-15	1.23E-14
[H0]_101261	0.106	4.133	5.340913081	2.41E-12	3.41E-12		[H0]_101488	8.796	3.506	-1.338686802	4.18E-07	6.91E-07		[H0]_101151	25.906	0.896	-4.779590244	6.68E-64	4.02E-64
[H0]_101263	77.873	31.96	-1.202764134	8.06E-42	5.30E-42		[H0]_101495	0	3.92	6.345785212	3.31E-11	3.96E-11		[H0]_101156	0.786	4.56	2.624454948	3.17E-09	6.53E-09
[H0]_101268	0	5.336	6.931329259	3.42E-15	4.32E-15		[H0]_101499	0	0.923	4.242547263	0.000836035	0.002159463		[H0]_101157	1.65	5.186	1.710779438	1.21E-06	2.98E-06
[H0]_10127	0.1	0.03	-1.652850661	0.00044509	0.001147625		[H0]_1015	1.196	0	-9.686967479	9.37E-72	2.50E-72		[H0]_101159	680.916	243.74	-1.506257599	0	0
[H0]_101270	4.4	10.34	1.251998571	1.65E-07	3.05E-07		[H0]_101500	0	5.83	6.843166681	8.36E-15	8.20E-15		[H0]_101160	0	4.066	6.559236225	1.94E-12	3.41E-12
[H0]_101272	6.406	16.73	1.433645935	2.14E-13	2.90E-13		[H0]_101501	2.74	7.303	1.341739181	5.14E-06	9.51E-06		[H0]_101162	0	1.036	4.510065784	0.000254158	0.000793406
[H0]_101274	0	2.82	6.00870344	4.07E-09	6.78E-09		[H0]_101504	2.313	9.21	1.988063452	1.71E-11	2.01E-11		[H0]_101167	0.896	0	-4.111605173	0.000910385	0.003081988
[H0]_101291	1.52	0	-4.924428616	2.05E-05	4.50E-05		[H0]_10151	0.176	0	-6.762900167	3.82E-14	3.87E-14		[H0]_101168	102.146	8.41	-3.480142147	4.76E-199	1.05E-199
[H0]_101295	13.886	5.75	-1.179677702	1.28E-08	2.20E-08		[H0]_101513	0	2.536	5.643615989	1.26E-07	1.98E-07		[H0]_101173	2.853	9.786	1.822844604	1.09E-11	1.99E-11
[H0]_101298	0	1.063	4.596391183	0.000209813	0.000517923		[H0]_101526	50.906	0	-10.04294163	6.90E-87	1.53E-87		[H0]_101179	1.623	0	-5.006957888	9.65E-06	2.57E-05
[H0]_101300	13.173	37.08	1.534924548	1.44E-29	1.20E-29		[H0]_10153	0.113	0.026	-2.070777053	1.99E-05	3.97E-05		[H0]_101183	0	1.093	4.622608563	0.000149673	0.000453991
[H0]_101312	2.4	0.57	-2.051015476	0.000230803	0.000572876		[H0]_101537	26.123	56.723	1.102268908	1.46E-26	9.14E-27		[H0]_101190	1.393	0.2	-2.806659238	0.000396154	0.001270182
[H0]_101315	0	9.976	7.704804222	2.09E-23	2.03E-23		[H0]_101550	2.07	0.306	-2.808172085	5.00E-05	0.000105467		[H0]_101194	1.153	0	-4.524700171	0.000154083	0.00046796
[H0]_101318	0	2.71	5.926496105	1.02E-08	1.74E-08		[H0]_101555	0.286	4.106	3.817474001	4.77E-10	6.18E-10		[H0]_10120	0	0.23	7.130209514	4.56E-17	6.69E-17
[H0]_101322	0	2.43	5.723256091	8.21E-08	1.48E-07		[H0]_101566	2.75	15.823	2.514233559	1.07E-23	7.36E-24		[H0]_101203	13.076	4.573	-1.418153321	2.80E-10	5.45E-10
[H0]_101324	0.533	2.82	2.496568989	6.38E-06	1.34E-05		[H0]_101568	9.086	3.936	-1.2389769	1.49E-06	2.60E-06		[H0]_101208	14.083	0.953	-3.832111478	1.57E-31	1.59E-31
[H0]_101331	7.453	0	-7.209082178	6.38E-19	7.05E-19		[H0]_101577	20.75	389.823	4.23811875	0	0		[H0]_101213	0	5.01	6.763427183	6.35E-14	1.05E-13
[H0]_101334	2.44	0.67	-1.767831539	0.000582339	0.00152887		[H0]_101578	0	0.923	4.22877076	0.00088175	0.002287451		[H0]_101214	8.406	18.853	1.266693625	6.00E-13	1.03E-12
[H0]_101341	1.166	40.92	5.186958244	3.26E-104	1.02E-104		[H0]_101582	4.206	9.196	1.141845303	4.85E-06	8.95E-06		[H0]_101218	21.396	4.496	-2.158240667	3.04E-27	3.35E-27
[H0]_10135	0.013	0.27	4.380140279	4.18E-19	4.59E-19		[H0]_101585	227.823	39.713	-2.535152118	0	0		[H0]_101219	9.47	2.473	-1.840699073	5.37E-11	1.01E-10
[H0]_101351	4.54	1.303	-1.724456374	1.03E-05	2.20E-05		[H0]_101590	0.786	2.67	1.704176041	0.000586745	0.001470178		[H0]_101224	0.873	0	-4.120892941	0.00087868	0.002969258
[H0]_101353	6.586	13.513	1.058090666	1.43E-07	2.63E-07		[H0]_101591	10.78	5.216	-1.096576146	1.97E-06	3.47E-06		[H0]_101228	1.323	0.18	-2.882544364	0.000508537	0.001655581
[H0]_101359	44.38	116.62	1.44179707	1.58E-81	6.12E-82		[H0]_101594	0	2.45	5.571466204	2.45E-07	3.95E-07		[H0]_101232	0	5.69	7.01096402	5.66E-16	8.65E-16
[H0]_101361	128.953	13.33	-3.249396584	5.89E-236	8.45E-237		[H0]_101595	125.156	23.906	-2.454736322	3.53E-172	4.20E-173		[H0]_101235	0	0.946	4.322854592	0.000564375	0.00185092
[H0]_101369	31.236	8.78	-1.769222502	1.99E-29	1.66E-29		[H0]_101613	0.76	6.876	3.167649834	8.38E-14	8.65E-14		[H0]_101239	1.123	0.11	-3.274438199	0.000604034	0.001990215
[H0]_101374	2.623	0.096	-4.674498644	6.54E-08	1.18E-07		[H0]_101615	3.353	7.993	1.233648091	6.71E-06	1.26E-05		[H0]_101243	0.753	3.01	2.104073424	1.36E-05	3.68E-05
[H0]_101377	13.676	0.523	-4.585858541	3.07E-32	2.42E-32		[H0]_101629	2.913	0.666	-2.167132718	3.18E-05	6.53E-05		[H0]_101246	0	4.873	6.72231208	1.30E-13	2.18E-13
[H0]_101386	3.123	33.393	3.510387324	8.33E-69	3.74E-69		[H0]_101630	9.69	1.026	-3.20032061	1.25E-18	1.03E-18		[H0]_101248	3.453	7.573	1.198400807	5.97E-06	1.56E-05
[H0]_10139	0.21	0.033	-2.793791182	2.60E-11	3.87E-11		[H0]_101653	2.306	8.116	1.758146749	1.07E-08	1.54E-08		[H0]_10125	0	0.043	4.704581069	9.95E-05	0.000294871
[H0]_101390	2.376	0	-5.556097498	1.52E-07	2.81E-07		[H0]_101656	0	1.31	4.697401315	0.000107367	0.00023807		[H0]_101250	2.146	8.04	1.997875136	6.23E-11	1.18E-10
[H0]_101391	0	4.923	6.665498685	4.24E-13	5.81E-13		[H0]_10167	0.183	0.036	-2.242313633	3.15E-08	4.70E-08		[H0]_101251	0.96	0	-4.200437618	0.000646539	0.002138582
[H0]_101394	2.44	0.506	-2.178882422	0.000120629	0.000289348		[H0]_101682	3.153	0.533	-2.580771091	2.99E-06	5.38E-06		[H0]_101252	2.366	0.736	-1.614192779	0.000965317	0.003277496
[H0]_101397	1.426	0	-4.788162926	4.67E-05	0.000106829		[H0]_101686	0.293	11.38	5.299885265	2.04E-28	1.21E-28		[H0]_10126	0.076	0.023	-1.771234836	0.000792359	0.002658563
[H0]_101399	5.956	14.243	1.293249019	4.92E-10	7.78E-10		[H0]_101687	0.113	2.56	4.537922321	1.68E-07	2.67E-07		[H0]_101261	1.633	4.133	1.475553321	5.94E-05	0.000171688
[H0]_101405	3.623	9.1	1.38917382	1.10E-07	2.00E-07		[H0]_101693	0	1.326	4.718366278	9.63E-05	0.000211726		[H0]_101268	0.963	5.336	2.583064275	2.69E-10	5.23E-10
[H0]_101417	23.723	3.26	-2.835576141	2.47E-39	1.70E-39		[H0]_101699	4.43	0	-6.460248782	6.14E-12	7.01E-12		[H0]_10127	0.143	0.03	-2.173707567	1.16E-06	2.86E-06
[H0]_101420	0	52.426	10.17801321	1.80E-90	6.42E-91		[H0]_10170	0.336	0.066	-2.357751708	8.31E-15	8.15E-15		[H0]_101270	2.113	10.34	2.315599515	2.15E-15	3.34E-15
[H0]_101423	4.87	0	-6.565203296	3.58E-13	4.89E-13		[H0]_101708	0	1.24	4.634937228	0.000147791	0.000334682		[H0]_101272	3.506	16.73	2.312472573	4.11E-24	4.90E-24
[H0]_101424	14.116	1.45	-3.247748482	2.73E-27	2.40E-27		[H0]_10171	0.233	0	-7.093785672	4.89E-17	4.32E-17		[H0]_101274	0	2.82	6.009520603	3.27E-09	6.75E-09
[H0]_101425	4.003	133.723	5.076003417	0	0		[H0]_101710	1.966	8.556	2.07507898	1.23E-10	1.53E-10		[H0]_101275	2.723	0	-5.751916273	1.75E-08	3.77E-08
[H0]_101428	7.696	1.54	-2.199623084	8.30E-11	1.26E-10		[H0]_101712	1.613	0	-5.030270049	1.56E-05	3.08E-05		[H0]_101282	2.183	0.61	-1.827774594	0.000672909	0.002231021
[H0]_101431	8.876	44.436	2.359931557	1.84E-61	9.04E-62		[H0]_101737	1.766	0	-5.088280004	1.07E-05	2.06E-05		[H0]_101291	4.74	0	-6.522365713	5.88E-13	1.01E-12
[H0]_101432	2.473	5.673	1.251750916	7.05E-05	0.000164439		[H0]_101739	2.343	0	-5.552333181	2.92E-07	4.76E-07		[H0]_101296	0	1.566	5.084098724	1.10E-05	2.95E-05
[H0]_101433	5.526	0	-6.724054683	2.11E-14	2.75E-14		[H0]_101745	0	1.303	4.699622555	0.000106143	0.000235147		[H0]_101298	0	1.063	4.597208346	0.0001693	0.0005167
[H0]_101441	1.446	12.57	3.174301663	5.87E-25	5.48E-25		[H0]_101749	1.96	10.373	2.440716771	1.96E-15	1.86E-15		[H0]_101300	18.46	37.08	1.027289817	9.41E-17	1.40E-16
[H0]_101442	2.34	0.096	-4.48170624	5.99E-07	1.15E-06		[H0]_101750	3.223	0	-5.955478784	4.98E-09	6.95E-09		[H0]_101308	0	1.46	4.951068111	2.53E-05	7.02E-05
[H0]_101444	1.036	0	-4.350919632	0.000427206	0.001099225		[H0]_101753	3.28	1.003	-1.743472143	0.000126025	0.000282273		[H0]_10131	0.186	0.086	-1.115095096	0.00032108	0.001015157
[H0]_101445	0.1	1.206	3.688218762	0.000302913	0.000763796		[H0]_101763	0.093	1.436	3.943226431	0.000108588	0.00024088		[H0]_101315	0	9.976	7.705621385	1.66E-23	2.00E-23
[H0]_101447	0.19	2.25	3.551496486	3.70E-06	7.61E-06		[H0]_101767	13.03	5.913	-1.167927149	7.91E-08	1.22E-07		[H0]_101318	0.883	2.71	1.710082552	0.000235545	0.00073191
[H0]_101455	10.303	2.61	-1.894339024	6.11E-12	8.81E-12		[H0]_101769	161.283	0	-11.63691608	1.38E-200	1.43E-201		[H0]_101322	0.66	2.43	1.906449996	0.000224093	0.000694671
[H0]_101458	2.48	0.33	-2.851078139	8.73E-06	1.86E-05		[H0]_101770	0	1.886	5.207856157	4.64E-06	8.55E-06		[H0]_101324	0	2.82	5.962054419	5.59E-09	1.17E-08
[H0]_101463	33.93	5.33	-2.615429698	8.05E-50	4.66E-50		[H0]_10178	6.26	0.67	-3.205320084	0	0		[H0]_101331	2.75	0	-5.74642599	1.85E-08	4.00E-08
[H0]_101472	0	2.133	5.548850552	4.06E-07	7.71E-07		[H0]_101785	1.37	3.576	1.364593567	0.000716723	0.001827755		[H0]_101342	4.476	15.586	1.789670103	5.27E-16	8.04E-16
[H0]_101475	3.296	9.613	1.60075592	1.83E-09	2.99E-09		[H0]_101788	7.383	0.51	-3.868713627	1.28E-16	1.15E-16		[H0]_101353	0	13.513	8.203158185	5.56E-31	5.67E-31
[H0]_101485	1.06	4.03	1.952501523	6.31E-06	1.32E-05		[H0]_101792	0.246	1.82	2.837456821	0.000167032	0.000381565		[H0]_101359	39.426	116.62	1.623161531	7.99E-97	3.45E-97
[H0]_101488	8.796	0.796	-3.404538379	3.80E-18	4.30E-18		[H0]_101794	0.573	6.716	3.52141899	3.60E-14	3.64E-14		[H0]_101361	101.83	13.33	-2.879685117	9.82E-164	2.64E-164
[H0]_101490	3.306	6.836	1.091257415	8.31E-05	0.000195664		[H0]_101797	0	2.413	5.570252835	2.47E-07	4.00E-07		[H0]_101362	61.903	23.35	-1.397163893	1.74E-40	1.47E-40
[H0]_101495	0	6.903	7.256453592	3.22E-18	3.64E-18		[H0]_1018	0.74	0.056	-3.738918442	1.86E-51	6.69E-52		[H0]_101363	0.666	3.253	2.363054465	2.37E-06	5.97E-06
[H0]_101496	0	6.05	7.010387286	7.05E-16	8.67E-16		[H0]_101813	0	1.076	4.409252529	0.000421949	0.00103315		[H0]_101369	48.44	8.78	-2.408257062	1.00E-65	5.91E-66
[H0]_101498	7.253	1.89	-1.827566018	1.87E-08	3.25E-08		[H0]_101818	0.833	2.776	1.754070339	0.000402059	0.00098115		[H0]_101370	0.423	1.916	2.193613852	0.000335348	0.001062915
[H0]_1015	1.196	0.123	-3.272553934	3.52E-73	1.49E-73		[H0]_101820	1.256	4.66	1.900582901	3.62E-06	6.58E-06		[H0]_101373	1.41	0	-4.776612101	4.03E-05	0.000114308
[H0]_101504	2.313	51.916	4.540054506	1.19E-120	3.27E-121		[H0]_101831	0.363	1.693	2.202716231	0.000987292	0.0025835		[H0]_101374	1.333	0.096	-3.656043134	0.000168496	0.000514135
[H0]_10151	0.176	0	-6.658826743	6.98E-14	9.25E-14		[H0]_101836	116.996	51.52	-1.201092371	2.14E-59	6.80E-60		[H0]_101376	3.573	0	-6.063043606	4.75E-10	9.36E-10
[H0]_101512	22.41	0.29	-6.149976678	1.76E-53	9.63E-54		[H0]_101843	0.21	1.76	3.086645678	0.000116189	0.000259047		[H0]_101377	4.866	0.523	-3.108661227	2.65E-10	5.15E-10
[H0]_101513	0	6.22	7.084423928	1.51E-16	1.81E-16		[H0]_101845	1.99	0	-5.281031159	2.72E-06	4.88E-06		[H0]_101386	13.913	33.393	1.365715414	2.87E-23	3.50E-23
[H0]_101523	0.396	1.996	2.425184356	0.000154932	0.000376485		[H0]_101855	3.646	0.296	-3.610849201	1.22E-08	1.76E-08		[H0]_10139	0	0.033	4.196619166	0.000917695	0.003107875
[H0]_101528	6.833	63.166	3.270921755	1.71E-120	4.70E-121		[H0]_101867	0.533	2.953	2.475511872	1.17E-05	2.26E-05		[H0]_101390	13.226	0	-8.017874453	6.62E-30	6.91E-30
[H0]_101536	0	1.233	4.684607508	0.000135646	0.000327604		[H0]_10190	0.006	0.07	3.223447673	2.09E-05	4.18E-05		[H0]_101391	0	4.923	6.666315848	3.39E-13	5.77E-13
[H0]_10154	0.09	0.913	3.421826647	1.39E-51	7.84E-52		[H0]_101900	4.173	0	-6.356960973	2.85E-11	3.40E-11		[H0]_101398	0	2.91	5.972957697	4.95E-09	1.03E-08
[H0]_101545	1.866	13.506	2.903107042	7.15E-24	6.87E-24		[H0]_10191	0.17	0	-6.656741376	2.51E-13	2.66E-13		[H0]_101402	1.3	4.43	1.837117353	2.81E-06	7.12E-06
[H0]_101555	0.286	5.58	4.378324766	1.22E-14	1.57E-14		[H0]_101912	0	1.33	4.667074962	0.000125651	0.00028134		[H0]_101413	3.413	0.636	-2.368596825	2.53E-06	6.39E-06
[H0]_101560	6.633	1.136	-2.42138677	2.43E-10	3.79E-10		[H0]_101916	5.446	2.626	-1.075485236	0.000613719	0.001547671		[H0]_101420	0.853	52.426	6.087976946	7.31E-133	2.39E-133
[H0]_101566	2.75	26.78	3.269274631	1.83E-48	1.08E-48		[H0]_10193	0.053	0.006	-2.988138029	0.000218419	0.000509489		[H0]_101422	16.146	0.573	-4.686496731	5.17E-38	4.59E-38
[H0]_101571	5.1	43.45	3.107694591	5.09E-77	2.07E-77		[H0]_101938	0.663	3.166	2.190209321	3.44E-05	7.10E-05		[H0]_101425	37	133.723	1.912573312	9.31E-137	2.97E-137
[H0]_101575	0	1.5	5.019732905	2.05E-05	4.51E-05		[H0]_101945	1.926	0.14	-3.866874041	1.33E-05	2.59E-05		[H0]_101426	0	0.966	4.426001519	0.000367875	0.001174782
[H0]_10158	0.023	0.213	3.365043781	2.64E-13	3.59E-13		[H0]_101950	3.236	16.523	2.340984989	1.24E-21	9.17E-22		[H0]_101428	0.19	1.54	3.104974827	9.90E-05	0.000293121
[H0]_101582	4.206	0.986	-2.058690996	3.06E-06	6.25E-06		[H0]_101962	2.893	11.273	1.917289608	5.19E-12	5.89E-12		[H0]_101431	12.443	44.436	1.887788047	6.81E-47	5.21E-47
[H0]_1016	0.013	0.096	3.000035541	3.37E-07	6.37E-07		[H0]_101968	9.18	3.383	-1.443760659	1.72E-07	2.75E-07		[H0]_101433	4.943	0	-6.565803736	2.83E-13	4.80E-13
[H0]_101600	0	0.973	4.390137409	0.000528504	0.001378406		[H0]_10197	0.733	0.293	-1.310124755	6.40E-14	6.57E-14		[H0]_101435	1.626	0.193	-2.983389417	0.000136635	0.000412294
[H0]_101613	0.76	5.68	2.986978625	1.44E-11	2.11E-11		[H0]_101971	1.953	33.15	4.133104164	4.28E-69	1.18E-69		[H0]_101441	2.703	12.57	2.293410363	2.56E-18	3.61E-18
[H0]_101615	3.353	18.783	2.531493258	3.43E-28	2.95E-28		[H0]_101984	1.22	0	-4.523124056	0.000253892	0.000598725		[H0]_101442	8.316	0.096	-6.322191331	2.90E-21	3.75E-21
[H0]_101621	10.03	0	-7.560799852	4.60E-23	4.51E-23		[H0]_101990	8.043	0	-7.289175725	5.12E-19	4.16E-19		[H0]_101447	0.393	2.25	2.534391741	4.85E-05	0.00013883
[H0]_101630	9.69	0.23	-5.275165281	1.86E-23	1.81E-23		[H0]_101991	0.73	3.366	2.192729318	1.63E-05	3.20E-05		[H0]_10145	0.08	0.21	1.459767322	6.56E-06	1.72E-05
[H0]_101641	1.646	3.97	1.335447589	0.000407986	0.001046629		[H0]_101993	1.773	0	-5.078060162	1.14E-05	2.21E-05		[H0]_101455	0	2.61	5.860029194	1.68E-08	3.62E-08
[H0]_101648	4.396	9.566	1.185039959	1.79E-06	3.59E-06		[H0]_101994	0.216	2.193	3.39150026	1.20E-05	2.32E-05		[H0]_101463	41.906	5.33	-2.908283269	1.28E-67	7.40E-68
[H0]_101659	0.403	1.766	2.190719102	0.000764203	0.002039985		[H0]_102005	4.876	10.22	1.067582989	1.09E-05	2.11E-05		[H0]_101470	1.85	0.153	-3.585758195	1.95E-05	5.35E-05
[H0]_101660	0.2	1.54	3.010146857	0.000223079	0.000552416		[H0]_10201	0	0.073	5.432810004	8.13E-07	1.38E-06		[H0]_101472	0	2.133	5.549667715	3.26E-07	7.68E-07
[H0]_101667	0.65	2.416	1.897950329	0.000450798	0.001163066		[H0]_102028	3.636	23.363	2.611036146	6.20E-32	3.36E-32		[H0]_101473	2.406	0	-5.539782766	1.42E-07	3.27E-07
[H0]_101682	3.153	0.803	-1.896287695	9.20E-05	0.000217627		[H0]_10203	0	0.05	4.840149542	4.93E-05	0.000103914		[H0]_101475	4.44	9.613	1.197182828	8.04E-07	1.95E-06
[H0]_101685	39.213	16.356	-1.178439452	5.40E-20	5.78E-20		[H0]_102037	0	1.876	5.137505841	7.62E-06	1.44E-05		[H0]_101485	1.103	4.03	1.9180496	6.36E-06	1.66E-05
[H0]_101687	0.113	1.306	3.644230749	0.000205655	0.000507103		[H0]_102045	2.523	0	-5.548020188	3.04E-07	4.95E-07		[H0]_101488	3.506	0.796	-2.065851577	1.13E-05	3.01E-05
[H0]_10169	0	0.036	4.425184356	0.000455609	0.001177324		[H0]_102047	18.283	44.103	1.250816269	1.51E-23	1.04E-23		[H0]_101490	1.78	6.836	2.01334405	2.29E-09	4.69E-09
[H0]_101693	0	15.61	8.303321123	1.18E-32	9.23E-33		[H0]_102049	2.906	0.333	-3.22063104	1.04E-06	1.78E-06		[H0]_101496	0	6.05	7.011204449	5.64E-16	8.60E-16
[H0]_101697	3.483	0.156	-4.50298716	2.72E-09	4.49E-09		[H0]_102058	1.92	0.326	-2.620760733	0.000233829	0.000547835		[H0]_101498	4.733	1.89	-1.195324925	0.000373156	0.001192542
[H0]_101698	0.986	4.92	2.366290667	3.20E-08	5.62E-08		[H0]_102096	0.306	2.56	3.073530178	7.53E-06	1.42E-05		[H0]_101499	0.923	0	-4.139291002	0.000819436	0.002756207
[H0]_101699	4.43	0.74	-2.548820436	9.09E-08	1.65E-07		[H0]_102104	1.18	0.113	-3.460248782	0.000782713	0.002010812		[H0]_1015	0	0.123	6.414413545	1.74E-11	3.19E-11
[H0]_10170	0.336	0.15	-1.178647574	1.45E-06	2.89E-06		[H0]_102107	9.18	2.243	-2.03352662	5.82E-11	7.07E-11		[H0]_101500	5.83	0	-6.73991042	1.25E-14	2.01E-14
[H0]_101710	1.966	0.103	-4.152917388	8.86E-06	1.88E-05		[H0]_10211	0	0.066	5.28532471	2.62E-06	4.69E-06		[H0]_101504	9.21	51.916	2.551991055	9.79E-77	5.13E-77
[H0]_101711	22.763	0	-8.720174673	5.17E-44	3.27E-44		[H0]_10212	0.15	0.01	-3.841454887	1.45E-10	1.81E-10		[H0]_101512	11.326	0.29	-5.16894507	6.41E-28	6.96E-28
[H0]_101719	2.43	7.293	1.643563477	1.25E-07	2.30E-07		[H0]_102123	3.72	0.553	-2.792900961	3.95E-07	6.51E-07		[H0]_101513	2.536	6.22	1.440807939	3.31E-06	8.44E-06
[H0]_101724	9.32	3.203	-1.511747003	4.21E-08	7.46E-08		[H0]_102130	0	3.123	5.845676153	1.65E-08	2.41E-08		[H0]_101520	12.426	26.273	1.135889295	4.68E-14	7.67E-14
[H0]_10173	1.666	0.646	-1.382637836	2.94E-31	2.36E-31		[H0]_102133	1.173	0	-4.428423336	0.00038922	0.000947607		[H0]_101523	0.4	1.996	2.426001519	0.000124767	0.000374747
[H0]_101737	1.766	0	-4.98420658	1.39E-05	3.01E-05		[H0]_102148	0.693	2.533	1.878239224	0.000560288	0.001398898		[H0]_101526	0	36.69	9.584257748	6.69E-66	3.94E-66
[H0]_101739	2.343	14.05	2.605611836	1.34E-21	1.37E-21		[H0]_102150	19.286	0	-8.506549337	1.35E-37	6.41E-38		[H0]_101528	11.24	63.166	2.588596024	4.10E-96	1.79E-96
[H0]_101745	0	1.006	4.425184356	0.000455609	0.001177324		[H0]_102152	25.98	7.503	-1.840740225	8.31E-24	5.68E-24		[H0]_10153	0.026	0.133	2.323629193	9.06E-07	2.20E-06
[H0]_101748	0	1.41	4.892985512	4.39E-05	0.000100163		[H0]_10216	0	0.04	4.572072505	0.000200657	0.000465472		[H0]_101536	0	1.233	4.685424671	0.00010954	0.000326794
[H0]_101749	1.96	4.12	1.200048588	0.000733797	0.001952376		[H0]_102172	0.55	2.823	2.332448476	5.42E-05	0.000114901		[H0]_10154	0.14	0.913	2.726380889	3.85E-42	3.18E-42
[H0]_101750	3.223	7.16	1.278907786	8.76E-06	1.86E-05		[H0]_102174	3.52	9.886	1.493245268	4.33E-08	6.53E-08		[H0]_101545	3.786	13.506	1.86867074	5.28E-15	8.35E-15
[H0]_101753	3.28	0	-5.942448803	2.59E-09	4.27E-09		[H0]_102181	0.223	2.653	3.628539457	1.38E-06	2.39E-06		[H0]_101558	0.896	0	-4.089698319	0.000988476	0.00336225
[H0]_101769	161.283	0.363	-8.688858815	2.64E-299	2.94E-300		[H0]_102187	5.616	12.77	1.187153429	1.96E-07	3.14E-07		[H0]_101560	5.683	1.136	-2.22331661	1.28E-08	2.75E-08
[H0]_10177	0.45	0.103	-2.125711959	2.81E-16	3.40E-16		[H0]_10220	0	0.19	6.81629441	1.39E-14	1.38E-14		[H0]_101568	3.936	7.65	1.085457746	2.92E-05	8.16E-05
[H0]_101770	0	1.376	4.79143662	7.75E-05	0.000181829		[H0]_102204	0	1.4	4.699622555	0.000106143	0.000235147		[H0]_101571	8.423	43.45	2.459870936	6.37E-61	3.98E-61
[H0]_101774	0	1.256	4.688218762	0.000133169	0.000321348		[H0]_10221	0	0.07	5.361652726	1.45E-06	2.53E-06		[H0]_101575	0.236	1.5	2.812657217	0.000257477	0.000804276
[H0]_101785	1.37	4.51	1.732322044	1.57E-05	3.43E-05		[H0]_102214	5.626	12.96	1.169107838	2.58E-07	4.18E-07		[H0]_101577	389.823	13.62	-4.73400697	0	0
[H0]_101787	1.176	0	-4.389878661	0.000359411	0.000915292		[H0]_10222	0.106	0.006	-4.322285728	1.38E-08	1.99E-08		[H0]_101578	0.923	0	-4.125514499	0.000863514	0.002914474
[H0]_101794	0.573	9.423	4.115270885	5.51E-22	5.56E-22		[H0]_102224	2.09	9.973	2.188924703	6.20E-12	7.07E-12		[H0]_10158	0.013	0.213	3.933668723	8.38E-15	1.34E-14
[H0]_101798	24.57	3.493	-2.733893263	4.64E-37	3.33E-37		[H0]_102236	4.943	0.983	-2.310284743	2.24E-07	3.61E-07		[H0]_101582	9.196	0.986	-3.200536299	7.79E-18	1.11E-17
[H0]_1018	0.74	0	-8.862124012	1.36E-47	8.14E-48		[H0]_10224	0.1	0	-5.887854954	1.06E-08	1.52E-08		[H0]_101585	39.713	183.523	2.23012397	4.56E-223	8.99E-224
[H0]_10180	0.47	0.186	-1.333759012	8.00E-10	1.28E-09		[H0]_102241	0	1.09	4.312428689	0.00063302	0.001600106		[H0]_101590	2.67	0	-5.606319768	7.59E-08	1.71E-07
[H0]_101803	1.866	0	-5.111645649	5.82E-06	1.22E-05		[H0]_102242	66.043	18.336	-1.843100456	2.49E-58	8.04E-59		[H0]_101591	5.216	12.09	1.36238542	1.48E-09	2.98E-09
[H0]_101808	0.106	1.383	3.803695979	0.000163464	0.000398426		[H0]_102260	4.273	1.103	-1.964291287	9.83E-06	1.88E-05		[H0]_101594	2.45	0	-5.468209943	2.73E-07	6.39E-07
[H0]_101818	0.833	10.593	3.775681603	4.51E-23	4.42E-23		[H0]_102265	0	2.6	5.556837992	2.79E-07	4.53E-07		[H0]_101595	23.906	140.333	2.628969356	1.34E-202	2.92E-203
[H0]_101822	1.176	0.106	-3.404227487	0.00073819	0.001964729		[H0]_10228	0.006	0.056	3.086645678	0.000116189	0.000259047		[H0]_101596	9.756	2.913	-1.667302201	1.09E-09	2.18E-09
[H0]_10183	0.136	0.71	2.411607829	8.79E-29	7.47E-29		[H0]_102280	6.49	2.026	-1.676724189	1.45E-06	2.53E-06		[H0]_1016	0	0.096	6.071242032	1.59E-09	3.23E-09
[H0]_101845	1.99	0	-5.176957735	3.62E-06	7.43E-06		[H0]_102299	2.25	5.116	1.20493833	0.000452983	0.001115142		[H0]_101600	0	0.973	4.390954572	0.000427244	0.001375484
[H0]_101847	1.42	0.156	-3.026561979	0.000585666	0.001538132		[H0]_1023	0.06	0	-5.365389595	1.42E-06	2.46E-06		[H0]_101615	7.993	18.783	1.297845167	1.47E-12	2.57E-12
[H0]_10185	0	0.036	4.384212575	0.000541725	0.00141517		[H0]_102305	2.343	11.546	2.30882785	1.44E-14	1.43E-14		[H0]_101619	0.306	1.536	2.405523584	0.000724042	0.002415845
[H0]_101855	3.646	1.333	-1.465097746	0.000436832	0.001125043		[H0]_102306	4.533	1.14	-2.000817163	6.18E-06	1.16E-05		[H0]_101621	6.87	0	-7.015697738	4.55E-17	6.68E-17
[H0]_10186	2.12	0.976	-1.091683596	3.12E-27	2.75E-27		[H0]_102314	0.283	3.853	3.760280094	1.65E-08	2.40E-08		[H0]_101633	2.606	0.52	-2.274438199	5.77E-05	0.000166279
[H0]_101861	0	8.623	7.493167186	8.51E-21	8.88E-21		[H0]_10232	0.246	0.03	-3.041613537	7.60E-14	7.82E-14		[H0]_101648	4.956	9.566	1.025496659	1.38E-05	3.74E-05
[H0]_101865	2.39	0.616	-1.845812495	0.000765022	0.002042448		[H0]_102320	0.596	2.566	2.051481708	0.000372139	0.000903437		[H0]_10165	0	0.05	4.932908073	2.82E-05	7.86E-05
[H0]_101866	4.17	0	-6.230167473	6.36E-11	9.64E-11		[H0]_102323	0	1.656	4.893515579	3.61E-05	7.48E-05		[H0]_101653	8.116	3.226	-1.268773159	4.87E-06	1.26E-05
[H0]_101875	17.126	43.106	1.345859041	4.90E-26	4.44E-26		[H0]_102324	13.52	0.97	-3.869448915	1.60E-26	1.01E-26		[H0]_101656	1.31	0	-4.594145054	0.000108723	0.000324199
[H0]_101877	0.816	7.303	3.262999886	5.95E-15	7.57E-15		[H0]_102327	1.77	0	-4.967985771	2.32E-05	4.66E-05		[H0]_10166	0	0.06	5.110371448	9.26E-06	2.46E-05
[H0]_101878	1.476	9.756	2.803695979	1.80E-16	2.17E-16		[H0]_102347	0.233	1.993	3.133483929	7.12E-05	0.000153554		[H0]_10167	0.036	0.263	2.762083708	2.75E-13	4.67E-13
[H0]_101882	2.096	0.026	-6.157968075	1.72E-06	3.44E-06		[H0]_102353	0	1.546	4.721648861	9.46E-05	0.000207846		[H0]_101680	0	1.113	4.581750752	0.000182339	0.000558481
[H0]_101887	0	1.36	4.808128225	7.08E-05	0.000165268		[H0]_102355	1.516	0.11	-3.729826033	0.000208792	0.000485794		[H0]_101686	11.38	0.3	-5.201595257	1.16E-27	1.27E-27
[H0]_101889	5.003	0	-6.502889817	1.01E-12	1.41E-12		[H0]_102371	2.383	6.96	1.541853616	3.35E-06	6.06E-06		[H0]_10169	0	0.036	4.426001519	0.000367875	0.001174782
[H0]_101890	0.333	3.173	3.328297045	2.59E-07	4.85E-07		[H0]_102374	0	18.03	8.336091019	3.23E-34	1.66E-34		[H0]_101693	1.326	15.61	3.584954845	2.02E-31	2.05E-31
[H0]_101896	12.486	29.176	1.220726132	1.16E-15	1.43E-15		[H0]_10239	0.106	0.04	-1.407219826	0.000906702	0.002357906		[H0]_101697	3.67	0.156	-4.58154529	7.29E-10	1.45E-09
[H0]_10190	0.006	0.286	5.23833587	1.69E-20	1.78E-20		[H0]_102396	0.7	3.24	2.201115837	3.58E-05	7.41E-05		[H0]_101698	0.903	4.92	2.519110923	8.48E-09	1.79E-08
[H0]_101900	4.173	0.1	-5.342154887	4.54E-11	6.83E-11		[H0]_102400	0	3.703	5.995119541	3.12E-09	4.29E-09		[H0]_10170	0.066	0.15	1.179104134	0.000568622	0.001865475
[H0]_101906	11.243	0	-7.637941038	4.38E-24	4.18E-24		[H0]_10241	0.226	0.45	1.007243215	1.03E-06	1.77E-06		[H0]_101708	1.24	0	-4.531680967	0.00014884	0.000451328
[H0]_101908	0.106	10.376	6.717966105	3.92E-25	3.65E-25		[H0]_102416	1.96	9.656	2.260961451	8.53E-12	9.82E-12		[H0]_10171	0	0.203	6.894584836	5.66E-15	8.96E-15
[H0]_10191	0.17	0.06	-1.477135321	4.05E-05	9.21E-05		[H0]_102420	0	1.073	4.251659051	0.000807081	0.002078205		[H0]_101710	8.556	0.103	-6.227996369	2.85E-20	3.79E-20
[H0]_101916	5.446	0	-6.606585758	1.76E-13	2.37E-13		[H0]_102427	2.326	0	-5.335671432	1.79E-06	3.15E-06		[H0]_101711	16.59	0	-8.255149028	4.00E-34	3.83E-34
[H0]_101917	0	1.116	4.403379986	0.000499667	0.001299198		[H0]_102428	0.11	4.39	5.313731402	7.71E-11	9.44E-11		[H0]_101712	0	1.553	4.975917073	2.17E-05	6.00E-05
[H0]_101918	1.473	10.23	2.874421283	2.03E-17	2.36E-17		[H0]_10243	0.833	0.393	-1.063643825	1.15E-11	1.34E-11		[H0]_101715	0.3	1.76	2.606573765	0.00020647	0.000637386
[H0]_10193	0.053	0.003	-3.884064605	6.23E-05	0.000144552		[H0]_102434	1.263	8.09	2.676403846	3.04E-12	3.41E-12		[H0]_101724	14.17	3.203	-2.103176067	7.45E-17	1.10E-16
[H0]_101942	3.706	59.823	4.027714548	2.41E-118	6.75E-119		[H0]_102444	8.25	3.776	-1.191432023	2.43E-05	4.90E-05		[H0]_101727	0.976	0	-4.188708325	0.00067741	0.002246933
[H0]_101949	6.806	26.763	2.075472028	8.21E-31	6.66E-31		[H0]_102448	4.846	1.84	-1.393134586	0.0002178	0.000507948		[H0]_10173	3.163	0.646	-2.307540363	7.53E-115	2.81E-115
[H0]_101950	3.236	21.94	2.810838048	1.81E-34	1.36E-34		[H0]_102463	8.096	0.61	-3.731643767	1.41E-15	1.33E-15		[H0]_101733	0.316	2.92	3.326465845	3.36E-07	7.91E-07
[H0]_101955	0	1.303	4.729695398	0.000107638	0.000256722		[H0]_102467	0.703	3.61	2.368416647	9.47E-06	1.81E-05		[H0]_101739	0	14.05	8.157945017	3.24E-30	3.36E-30
[H0]_10196	0.003	0.066	4.378263309	3.28E-06	6.71E-06		[H0]_102474	0.706	4.396	2.655379717	2.94E-07	4.79E-07		[H0]_101748	0	1.41	4.893802675	3.54E-05	9.99E-05
[H0]_101964	0	0.983	4.276383695	0.000837181	0.002247489		[H0]_102480	3.556	10.88	1.58352549	8.92E-09	1.27E-08		[H0]_101749	10.373	4.12	-1.240668183	4.27E-07	1.01E-06
[H0]_101967	3.143	0.76	-1.997506716	7.77E-05	0.000182394		[H0]_102502	5.856	16.406	1.493744289	1.43E-11	1.66E-11		[H0]_101750	0	7.16	7.23438657	4.37E-18	6.20E-18
[H0]_101971	1.953	11.986	2.76995009	4.37E-20	4.66E-20		[H0]_102510	2.966	0	-5.640049326	1.31E-07	2.06E-07		[H0]_101753	1.003	0	-4.198976661	0.000650315	0.002151831
[H0]_101979	1.5	0.163	-3.123812648	0.000348096	0.000885052		[H0]_102523	0	1.406	4.532746185	0.000242091	0.000568512		[H0]_101763	1.436	0	-4.719675936	5.57E-05	0.000160258
[H0]_101988	23.5	10.9	-1.052451572	1.62E-10	2.50E-10		[H0]_102524	4.533	53.14	3.53870309	2.33E-90	4.96E-91		[H0]_10177	0.3	0.103	-1.523417924	6.16E-08	1.38E-07
[H0]_101990	8.043	2.76	-1.578660073	1.72E-07	3.18E-07		[H0]_10253	5.2	1.42	-1.857484588	6.49E-145	8.99E-146		[H0]_10178	0.67	6.086	3.182238594	0	0
[H0]_101991	0.73	17.876	4.659860846	2.86E-40	1.93E-40		[H0]_102532	0	2.043	5.133403777	7.84E-06	1.48E-05		[H0]_101787	2.33	0	-5.359287462	6.96E-07	1.68E-06
[H0]_101996	0	5.423	6.776529998	6.20E-14	8.19E-14		[H0]_102549	7.946	2.913	-1.458524101	2.25E-06	4.00E-06		[H0]_101788	0.51	9.526	4.289939969	2.10E-22	2.62E-22
[H0]_102005	4.876	0.643	-2.864842397	8.31E-09	1.41E-08		[H0]_102552	0.136	2.836	4.339781009	5.13E-07	8.53E-07		[H0]_101797	2.413	0.533	-2.096832294	0.000200982	0.000619548
[H0]_102006	19.286	1.263	-3.928866988	1.06E-37	7.52E-38		[H0]_10257	0.12	0	-6.143230601	5.18E-10	6.73E-10		[H0]_101798	15.486	3.493	-2.044940512	1.82E-17	2.64E-17
[H0]_102013	3.926	12.85	1.706300437	9.10E-12	1.32E-11		[H0]_102591	0	1.993	5.062685779	1.26E-05	2.45E-05		[H0]_1018	0.056	0	-5.12320557	4.32E-06	1.11E-05
[H0]_10202	0.013	0.076	2.490596797	9.18E-05	0.000217134		[H0]_102599	12.836	4.58	-1.466756304	5.54E-09	7.75E-09		[H0]_10180	0.406	0.186	-1.097224966	6.80E-07	1.64E-06
[H0]_102020	4.243	1.28	-1.645838335	5.86E-05	0.000135436		[H0]_102600	17.516	46.073	1.435067121	1.89E-27	1.15E-27		[H0]_101803	1.366	0	-4.572870935	0.000121161	0.000363387
[H0]_102022	6.013	13.233	1.215179251	2.66E-08	4.66E-08		[H0]_102604	14.333	4.786	-1.605497357	3.68E-11	4.41E-11		[H0]_101808	0	1.383	4.804513142	5.86E-05	0.000169083
[H0]_102028	3.636	9.433	1.414426706	1.75E-07	3.23E-07		[H0]_102606	1.66	0.173	-3.298832638	0.000230964	0.000540631		[H0]_101811	1.16	0	-4.355358195	0.00033866	0.001074946
[H0]_10203	0	0.093	5.776812685	4.86E-08	8.65E-08		[H0]_10261	0.253	0.06	-2.043422807	9.63E-10	1.27E-09		[H0]_101813	1.076	0	-4.305996268	0.000419088	0.001348094
[H0]_102037	0	1.476	4.897152144	4.29E-05	9.77E-05		[H0]_102619	2.77	0.71	-1.949136596	0.000383954	0.000933695		[H0]_101818	2.776	10.593	2.021611264	4.08E-13	6.96E-13
[H0]_102049	2.906	0.42	-2.701520117	7.83E-06	1.66E-05		[H0]_102620	4.42	0.72	-2.663782176	2.42E-07	3.91E-07		[H0]_10183	0.06	0.71	3.583705527	1.41E-41	1.18E-41
[H0]_102057	17.383	2.29	-2.825181995	1.16E-26	1.04E-26		[H0]_102623	3.86	0.476	-3.018293726	3.66E-07	6.01E-07		[H0]_101831	1.693	0	-4.959429518	1.32E-05	3.56E-05
[H0]_102062	0.64	3.896	2.694992926	2.03E-07	3.78E-07		[H0]_10263	0.06	0	-5.168335667	6.18E-06	1.16E-05		[H0]_101836	51.52	178.693	1.892258619	7.69E-178	1.91E-178
[H0]_102067	15.716	50.556	1.695961157	1.52E-40	1.02E-40		[H0]_102630	2.246	0	-5.257073036	3.26E-06	5.89E-06		[H0]_10184	0	0.04	4.475632287	0.000296763	0.000934086
[H0]_102068	0.836	7.513	3.197817899	2.72E-14	3.55E-14		[H0]_102631	4.6	9.566	1.059611998	4.91E-05	0.000103576		[H0]_101843	1.76	0.113	-3.983389417	2.63E-05	7.32E-05
[H0]_102069	2.06	0.116	-4.144671252	1.03E-05	2.21E-05		[H0]_102634	22.393	10.123	-1.215393931	2.72E-11	3.24E-11		[H0]_101847	1.496	0.156	-3.134951589	0.000264392	0.00082723
[H0]_10207	0.1	0.026	-1.803634335	0.000203027	0.000500341		[H0]_102636	1.753	0	-4.907707759	3.34E-05	6.87E-05		[H0]_101848	0.36	2.156	2.60777531	7.19E-05	0.000209665
[H0]_102071	0.576	10.486	4.210030936	6.16E-23	6.06E-23		[H0]_102642	23.23	11.35	-1.072181313	9.19E-10	1.21E-09		[H0]_101861	0	8.623	7.493984349	6.74E-21	8.79E-21
[H0]_102073	3.706	9.053	1.390708012	2.64E-07	4.95E-07		[H0]_102647	0	11.26	7.584145338	1.83E-22	1.32E-22		[H0]_101863	1.846	0.44	-2.065851577	0.000935856	0.003173414
[H0]_102074	138.163	35.853	-1.87002701	1.37E-121	3.73E-122		[H0]_102661	1.16	7.736	2.699509425	3.07E-11	3.67E-11		[H0]_101865	3.916	0.616	-2.578796426	4.19E-07	9.93E-07
[H0]_102077	14.013	5.28	-1.339752076	2.50E-09	4.11E-09		[H0]_102663	1.823	13.826	2.950273237	1.27E-20	9.71E-21		[H0]_101866	2.386	0	-5.388420728	5.45E-07	1.31E-06
[H0]_102086	2.19	0.42	-2.346104753	0.000247991	0.00061858		[H0]_102679	0.233	7.43	4.953379147	5.85E-16	5.43E-16		[H0]_101867	2.953	0.17	-4.019953867	1.01E-07	2.30E-07
[H0]_10209	0.073	0.013	-2.390246672	0.000212379	0.000524641		[H0]_1027	1.656	0.743	-1.164990515	9.31E-29	5.48E-29		[H0]_101875	14.306	43.106	1.640027505	2.16E-34	2.06E-34
[H0]_102094	0	1.073	4.42662633	0.000453094	0.001169625		[H0]_102702	1.273	0	-4.375161152	0.000489888	0.001212705		[H0]_101877	0.233	7.303	5.141333043	6.44E-19	8.92E-19
[H0]_102097	31.726	82.816	1.459511833	8.78E-54	4.78E-54		[H0]_102706	1.88	5.523	1.522236009	4.78E-05	0.0001005		[H0]_101878	3.213	9.756	1.657671754	1.56E-09	3.16E-09
[H0]_10210	0	0.083	5.618640722	2.18E-07	4.07E-07		[H0]_102710	0	1.276	4.41331837	0.000414402	0.001013756		[H0]_101882	2.326	0.026	-6.292055613	5.02E-07	1.20E-06
[H0]_102102	3.11	11.093	1.895167378	6.16E-12	8.89E-12		[H0]_102721	15.066	0	-7.933327216	2.60E-27	1.60E-27		[H0]_101887	0.093	1.36	3.945006938	0.000110808	0.000330838
[H0]_102107	9.18	22.266	1.309579323	1.35E-13	1.82E-13		[H0]_102724	2.72	0	-5.524379119	3.75E-07	6.16E-07		[H0]_101889	4.366	0	-6.284116113	2.37E-11	4.37E-11
[H0]_102111	1.283	0	-4.48170624	0.000234963	0.000583893		[H0]_102726	0.983	4.146	2.114937816	1.22E-05	2.36E-05		[H0]_101890	0.476	3.173	2.835097918	1.23E-06	3.02E-06
[H0]_102133	1.173	0	-4.324349912	0.00047924	0.001242309		[H0]_102740	2.693	0.776	-1.783097665	0.000892896	0.002318733		[H0]_10190	0.07	0.286	2.014888197	2.29E-10	4.44E-10
[H0]_10214	0.133	0.9	2.734654335	2.75E-41	1.82E-41		[H0]_10275	0.26	0.123	-1.067940308	6.43E-05	0.000137888		[H0]_101906	11.54	0	-7.697473279	5.26E-25	6.12E-25
[H0]_102148	0.693	2.83	2.103256261	0.000107997	0.000257611		[H0]_102755	62.17	23.023	-1.483924777	3.83E-37	1.84E-37		[H0]_101908	0	10.376	7.718783268	1.11E-23	1.34E-23
[H0]_102152	25.98	10.873	-1.145325815	2.36E-12	3.34E-12		[H0]_102765	2.09	7.44	1.829517664	1.82E-07	2.91E-07		[H0]_10191	0	0.06	5.179606055	5.79E-06	1.51E-05
[H0]_102160	0.44	2.626	2.688218762	1.69E-05	3.70E-05		[H0]_102771	0	15.37	7.985935064	3.85E-28	2.31E-28		[H0]_101912	1.33	0	-4.563818701	0.000126854	0.000381294
[H0]_102165	2.716	0.723	-1.816820195	0.000508173	0.001322414		[H0]_102775	0	1.456	4.584145338	0.00018922	0.000437329		[H0]_101916	2.626	0	-5.531100523	1.54E-07	3.55E-07
[H0]_102166	0.44	3.953	3.278780862	1.45E-08	2.49E-08		[H0]_102783	0.476	2.426	2.321110932	0.000281349	0.000668092		[H0]_101918	1.043	10.23	3.344082389	7.37E-20	9.90E-20
[H0]_102170	1.836	4.57	1.385164424	0.000194554	0.000478512		[H0]_102787	2.75	0	-5.488817934	5.10E-07	8.49E-07		[H0]_101938	3.166	0	-5.767277417	1.49E-08	3.19E-08
[H0]_102172	0.55	4.603	3.083198609	6.90E-09	1.17E-08		[H0]_10279	0	0.06	5.17550561	5.85E-06	1.09E-05		[H0]_101942	2.22	59.823	4.769036661	2.54E-128	8.55E-129
[H0]_102174	3.52	28.823	3.04090911	3.65E-45	2.26E-45		[H0]_102802	3.446	13.226	1.946715417	1.35E-12	1.49E-12		[H0]_101945	0.14	1.64	3.651266882	5.89E-05	0.000170177
[H0]_102181	0.223	1.923	3.263531092	4.02E-05	9.12E-05		[H0]_102811	4.406	1.646	-1.46857909	0.000335393	0.000805971		[H0]_101949	3.873	26.763	2.952826901	3.27E-45	2.56E-45
[H0]_102183	1.746	0.11	-3.896743739	5.75E-05	0.000132891		[H0]_102823	2.07	6.023	1.545093419	2.12E-05	4.25E-05		[H0]_10196	0.013	0.066	2.308691144	0.000218442	0.000676229
[H0]_102186	2.526	16.603	2.769518864	5.17E-25	4.82E-25		[H0]_102828	14.433	0.24	-5.870565214	3.86E-29	2.25E-29		[H0]_101961	15.513	33.93	1.185174678	1.17E-17	1.68E-17
[H0]_102187	5.616	18.14	1.779477823	5.92E-17	7.01E-17		[H0]_10283	0.013	0.093	2.81685751	3.93E-06	7.18E-06		[H0]_101962	11.273	1.883	-2.482411856	1.32E-15	2.04E-15
[H0]_10220	0	0.846	8.999043577	6.81E-48	4.06E-48		[H0]_102833	3.236	0.143	-4.49950445	1.26E-07	1.98E-07		[H0]_101967	3.853	0.76	-2.263773465	3.49E-06	8.91E-06
[H0]_102206	17.086	53.626	1.701800655	1.44E-42	9.34E-43		[H0]_102835	14.98	35.533	1.223578048	1.47E-16	1.33E-16		[H0]_101968	3.383	7.256	1.126441237	6.60E-05	0.000191692
[H0]_102209	29.673	11.316	-1.322849976	4.87E-17	5.75E-17		[H0]_10286	0.383	0.173	-1.158800098	4.67E-07	7.74E-07		[H0]_10197	0.293	0.85	1.537162443	1.84E-19	2.50E-19
[H0]_102213	3.463	0	-5.840196278	8.37E-09	1.42E-08		[H0]_102866	2.133	5.816	1.461950168	5.83E-05	0.000124066		[H0]_101971	33.15	11.986	-1.363154074	1.88E-20	2.48E-20
[H0]_102214	5.626	16.933	1.641221282	2.76E-14	3.60E-14		[H0]_102879	13.643	4.12	-1.737134501	2.52E-11	2.99E-11		[H0]_101975	1.346	0.18	-2.94115583	0.00066247	0.002193941
[H0]_102218	0.093	3.116	5.14139139	1.83E-08	3.18E-08		[H0]_102889	0.993	11.32	3.505778613	3.92E-19	3.17E-19		[H0]_101979	2.56	0.163	-3.845279592	1.42E-06	3.51E-06
[H0]_102222	584.55	1446.516	1.35704235	0	0		[H0]_10289	0.123	0.026	-2.229885649	4.40E-06	8.10E-06		[H0]_101988	23.546	10.9	-1.058432629	9.89E-11	1.88E-10
[H0]_102224	2.09	0.17	-3.530824006	2.48E-05	5.52E-05		[H0]_102904	0.366	5.223	3.771772341	5.71E-10	7.44E-10		[H0]_101990	0	2.76	5.710515652	7.51E-08	1.69E-07
[H0]_10223	12.596	5.316	-1.227193672	2.45E-185	4.43E-186		[H0]_10291	0.04	0	-4.648131673	0.000138791	0.000313013		[H0]_101991	3.366	17.876	2.467131528	5.54E-25	6.45E-25
[H0]_102232	2.823	0.44	-2.56400388	2.60E-05	5.79E-05		[H0]_10292	0.226	0	-7.052189265	1.21E-16	1.09E-16		[H0]_101993	0	3.013	5.874373914	1.45E-08	3.10E-08
[H0]_102235	0.326	2.196	2.769255334	8.06E-05	0.000189526		[H0]_102920	2.466	0	-5.322745258	1.98E-06	3.50E-06		[H0]_101996	0	5.423	6.777347161	4.96E-14	8.14E-14
[H0]_102236	4.943	1.966	-1.208599228	0.000589534	0.001549106		[H0]_102924	0	2.61	5.39150026	1.14E-06	1.97E-06		[H0]_102005	10.22	0.643	-3.932425386	5.59E-21	7.28E-21
[H0]_10224	0.1	0	-5.78378153	1.55E-08	2.68E-08		[H0]_102926	0.756	3.07	2.058076526	0.000180692	0.000415302		[H0]_102006	15.356	1.263	-3.569737423	4.34E-28	4.69E-28
[H0]_102242	66.043	13.65	-2.188137715	2.89E-70	1.28E-70		[H0]_10294	0.056	0.006	-2.937720328	0.000157583	0.000358629		[H0]_10201	0.073	0	-5.329553743	8.90E-07	2.16E-06
[H0]_102244	10.67	4.103	-1.267508766	8.24E-07	1.61E-06		[H0]_102945	6.02	1.27	-2.263550976	1.32E-07	2.07E-07		[H0]_102012	0.943	3.26	1.841039018	8.61E-05	0.000253257
[H0]_102246	1.866	6.193	1.817251646	3.94E-07	7.48E-07		[H0]_102949	2.63	0	-5.393134586	1.13E-06	1.95E-06		[H0]_102013	6.23	12.85	1.057139216	1.11E-06	2.71E-06
[H0]_102266	3.18	7.836	1.335079717	6.17E-06	1.29E-05		[H0]_102956	14.946	6.89	-1.132481957	3.79E-07	6.22E-07		[H0]_102014	1.463	0.23	-2.703281498	0.000690596	0.002297383
[H0]_102279	2.25	11.33	2.416374639	1.92E-15	2.40E-15		[H0]_102964	0	1.483	4.584145338	0.00018922	0.000437329		[H0]_10202	0.02	0.076	1.926984092	0.000493448	0.001603162
[H0]_10228	0.006	0.07	3.419402003	1.18E-05	2.53E-05		[H0]_102968	0	2.236	5.168306119	6.14E-06	1.15E-05		[H0]_102020	3.92	1.28	-1.517474078	0.000188292	0.000577841
[H0]_102285	6.816	14.513	1.138303208	1.01E-07	1.84E-07		[H0]_102971	6.08	1.826	-1.7385736	5.85E-06	1.09E-05		[H0]_102022	4.58	13.233	1.629605627	5.06E-12	9.06E-12
[H0]_102298	1.64	5.413	1.719927621	7.34E-06	1.55E-05		[H0]_102978	3.323	1.016	-1.711210355	0.000567996	0.001419543		[H0]_102028	23.363	9.433	-1.19660944	5.96E-12	1.07E-11
[H0]_102305	2.343	0.126	-4.20208895	4.13E-06	8.52E-06		[H0]_102987	6.086	0.66	-3.273139016	2.01E-10	2.54E-10		[H0]_102045	0	3.3	6.05314139	1.97E-09	4.02E-09
[H0]_102306	4.533	1.133	-1.896743739	1.47E-05	3.20E-05		[H0]_10300	0	0.256	7.233185903	1.95E-18	1.62E-18		[H0]_102057	22.52	2.29	-3.186895954	9.58E-38	8.55E-38
[H0]_102314	0.283	11.436	5.396215365	1.65E-25	1.52E-25		[H0]_103005	49.486	0	-9.618358093	3.84E-69	1.06E-69		[H0]_102058	0.326	1.896	2.650650796	0.000181328	0.000555237
[H0]_102324	13.52	1.34	-3.223184342	1.19E-22	1.18E-22		[H0]_103006	0	1.17	4.225691367	0.000892329	0.002316925		[H0]_102062	0	3.896	6.285573576	1.06E-10	2.01E-10
[H0]_102331	1.486	0	-4.617022204	0.000119656	0.00028687		[H0]_103008	0	1.62	4.605625065	0.00017088	0.000390949		[H0]_102067	10.68	50.556	2.258684933	1.96E-58	1.26E-58
[H0]_102360	2.723	5.5	1.072882612	0.000855113	0.00230025		[H0]_103012	0	2.75	5.458614456	6.55E-07	1.10E-06		[H0]_102068	1.96	7.513	2.03817039	1.74E-09	3.54E-09
[H0]_102371	2.383	9.65	2.089797222	2.34E-11	3.48E-11		[H0]_103013	0	89.036	10.45469501	2.90E-108	5.35E-109		[H0]_10207	0.15	0.026	-2.387779672	1.48E-07	3.41E-07
[H0]_102380	3.64	13.056	1.893478437	4.51E-13	6.19E-13		[H0]_103018	0	32.456	9.006210104	1.48E-49	5.51E-50		[H0]_102071	1.173	10.486	3.258853472	1.61E-19	2.19E-19
[H0]_102388	4.873	9.47	1.066489037	2.33E-05	5.17E-05		[H0]_10302	0.113	0.04	-1.446528478	0.000540328	0.001345584		[H0]_102074	85.023	35.853	-1.141223265	1.33E-36	1.21E-36
[H0]_10240	0	0.033	4.363281917	0.000590522	0.001551882		[H0]_10303	0	0.076	5.48203112	5.37E-07	8.96E-07		[H0]_102077	19.24	5.28	-1.762655256	5.73E-17	8.44E-17
[H0]_102400	0	14.51	8.106296241	2.84E-29	2.39E-29		[H0]_103031	2.07	0.28	-2.852255312	0.000277556	0.000658418		[H0]_102083	33.653	14.03	-1.220938583	2.41E-17	3.51E-17
[H0]_102408	6.233	15.64	1.398712145	1.26E-10	1.94E-10		[H0]_103039	3.416	0	-5.755704665	4.25E-08	6.39E-08		[H0]_102092	1.563	0.223	-2.703281498	0.000690596	0.002297383
[H0]_102409	1.703	4.526	1.440872217	0.000226333	0.000561128		[H0]_103055	8.466	1.553	-2.460034811	8.24E-11	1.01E-10		[H0]_102094	0	1.073	4.427443493	0.000365989	0.001167097
[H0]_102416	1.96	19.216	3.407926529	1.20E-34	9.04E-35		[H0]_103057	1.91	0	-4.909630071	3.30E-05	6.79E-05		[H0]_10210	0	0.083	5.619457885	1.75E-07	4.05E-07
[H0]_102417	8.49	0.44	-4.286960474	1.23E-17	1.42E-17		[H0]_103072	14.36	6.82	-1.123769841	1.12E-06	1.92E-06		[H0]_102102	2.316	11.093	2.307375939	6.47E-15	1.03E-14
[H0]_102426	8.82	375.033	5.456183555	0	0		[H0]_10309	0.046	0	-4.83471924	5.11E-05	0.000107872		[H0]_102104	0.113	1.206	3.563505043	0.000452947	0.001463467
[H0]_102428	0.11	1.76	4.041215514	4.55E-05	0.000104059		[H0]_1031	0.136	0.033	-2.087347127	7.19E-07	1.21E-06		[H0]_102107	2.243	22.266	3.343105943	8.53E-40	7.33E-40
[H0]_102430	0	3.266	5.960739689	6.99E-09	1.18E-08		[H0]_103101	2.756	15.973	2.571120758	3.72E-19	3.01E-19		[H0]_10211	0.066	0	-5.182068449	2.81E-06	7.12E-06
[H0]_102434	1.263	22.14	4.204303401	2.59E-44	1.63E-44		[H0]_103106	0	2.753	5.369347118	1.36E-06	2.37E-06		[H0]_102111	1.816	0	-4.983389417	1.13E-05	3.02E-05
[H0]_102437	3.286	0.386	-3.065640814	2.12E-06	4.27E-06		[H0]_10311	0.07	0.02	-1.804854781	0.000979936	0.002562271		[H0]_10212	0.01	0.103	3.355755025	2.10E-07	4.87E-07
[H0]_102438	1.186	4.156	1.855946207	3.59E-05	8.10E-05		[H0]_103116	0	9.153	7.13114266	2.08E-17	1.81E-17		[H0]_102123	0.553	4.11	2.98115281	3.18E-08	6.99E-08
[H0]_102440	0.15	1.97	3.748453869	3.82E-05	8.65E-05		[H0]_103133	1.253	0	-4.256317896	0.000794545	0.002043668		[H0]_10213	0.033	0.11	1.621812365	0.000261329	0.000817111
[H0]_102443	0.213	8.5	5.351792721	4.65E-19	5.12E-19		[H0]_10314	0.586	0	-8.419428791	8.04E-36	3.98E-36		[H0]_102130	3.123	0.34	-3.143102098	1.02E-06	2.49E-06
[H0]_102446	8.8	1.82	-2.246719108	7.41E-11	1.13E-10		[H0]_103143	0	1.93	4.903185153	3.41E-05	7.04E-05		[H0]_10214	0.126	0.9	2.847198423	4.46E-43	3.63E-43
[H0]_102449	12.513	245.466	4.366994308	0	0		[H0]_10315	0.003	0.043	3.66724958	0.000229876	0.000537925		[H0]_102144	0.436	3.073	2.842629349	2.40E-06	6.05E-06
[H0]_102463	8.096	0.476	-4.0462835	6.13E-16	7.52E-16		[H0]_103155	7.12	1.013	-2.806858753	2.86E-10	3.65E-10		[H0]_102150	0	36.166	9.457440828	1.54E-61	9.50E-62
[H0]_102464	17.393	0.116	-7.103562757	8.29E-34	6.32E-34		[H0]_103166	1.67	0	-4.685635901	0.000114561	0.000255127		[H0]_102154	17.606	5.646	-1.569766754	1.72E-13	2.89E-13
[H0]_10247	0.046	0.003	-3.672847727	0.000214967	0.000531344		[H0]_103172	6.266	2.106	-1.555406015	3.19E-05	6.55E-05		[H0]_102160	0	2.626	5.689035925	9.21E-08	2.09E-07
[H0]_102476	1.28	6.096	2.283733789	2.61E-08	4.56E-08		[H0]_103182	0	2.1	5.01532254	1.71E-05	3.39E-05		[H0]_102165	3.013	0.723	-1.967549504	0.000119138	0.000356952
[H0]_102480	3.556	8.14	1.287364743	7.48E-06	1.58E-05		[H0]_103186	0	1.88	4.855172534	4.52E-05	9.48E-05		[H0]_102166	0.316	3.953	3.733629656	2.17E-09	4.43E-09
[H0]_102481	2.26	0.153	-3.740280997	1.55E-05	3.36E-05		[H0]_10319	0.203	0.086	-1.215019275	8.79E-05	0.000192349		[H0]_102170	0.743	4.57	2.741036981	2.14E-08	4.63E-08
[H0]_10249	0.113	0.013	-3.121469675	2.64E-07	4.96E-07		[H0]_103193	6.486	1.97	-1.737782757	4.51E-06	8.30E-06		[H0]_102174	9.886	28.823	1.547663843	8.81E-21	1.15E-20
[H0]_102494	2.17	11.513	2.378890704	3.55E-14	4.64E-14		[H0]_103199	0.266	2.466	3.24711035	3.75E-05	7.77E-05		[H0]_102179	2.653	0.786	-1.673534155	0.000925764	0.003136622
[H0]_102501	9.95	1.853	-2.36243949	2.06E-12	2.91E-12		[H0]_10320	0.303	0.116	-1.394915791	2.46E-07	3.98E-07		[H0]_102186	3.656	16.603	2.249503864	2.99E-20	3.98E-20
[H0]_102502	5.856	54.983	3.294217977	6.31E-88	2.30E-88		[H0]_103212	245.42	36.696	-2.776618673	1.89E-287	1.38E-288		[H0]_10219	0.02	0.093	2.198157698	5.09E-05	0.000145928
[H0]_102504	1.263	3.34	1.501805638	0.000700837	0.001859537		[H0]_103214	4.88	11.363	1.172970478	8.83E-06	1.68E-05		[H0]_102194	24.223	8.883	-1.339839423	1.89E-14	3.06E-14
[H0]_102506	1.57	5.01	1.746213829	1.35E-05	2.91E-05		[H0]_103254	28.3	159.66	2.464861587	4.66E-160	5.93E-161		[H0]_10220	0.19	0.846	2.182749168	1.02E-30	1.05E-30
[H0]_102510	2.966	0	-5.535975902	1.84E-07	3.41E-07		[H0]_10326	0.236	0	-7.162301802	1.05E-17	8.99E-18		[H0]_102209	29.553	11.316	-1.288676688	3.43E-16	5.19E-16
[H0]_102524	4.533	0.943	-2.255651957	1.72E-06	3.44E-06		[H0]_103269	2.9	6.986	1.240190937	0.000177582	0.000407571		[H0]_10221	0.07	0	-5.258396465	1.57E-06	3.89E-06
[H0]_102527	3.673	23.666	2.711488541	1.03E-31	8.17E-32		[H0]_10327	0.026	0.093	1.818186028	0.000247796	0.000583067		[H0]_102213	3.326	0	-5.817648523	8.62E-09	1.83E-08
[H0]_10253	5.2	0	-11.46442417	1.57E-190	2.77E-191		[H0]_103274	2.536	5.986	1.221467799	0.000482541	0.001193484		[H0]_102218	0.84	3.116	2.018826137	6.56E-05	0.000190199
[H0]_102534	0.036	2.333	5.99199951	2.00E-06	4.01E-06		[H0]_103280	11.83	23.83	1.005901061	2.55E-08	3.77E-08		[H0]_10222	0.006	0.053	3.26580709	0.000170461	0.000520354
[H0]_102535	3.53	11.886	1.81107551	4.14E-11	6.22E-11		[H0]_103288	15.21	6.843	-1.142522988	6.34E-07	1.07E-06		[H0]_102222	335.553	1446.516	2.193118601	0	0
[H0]_102540	1.236	0	-4.314933687	0.00049878	0.001296742		[H0]_103293	0.413	6.373	3.968809188	1.74E-11	2.04E-11		[H0]_102224	9.973	0.17	-5.71974871	1.05E-21	1.33E-21
[H0]_102543	0.486	4.3	3.239507173	1.26E-08	2.16E-08		[H0]_1033	0.676	0.086	-2.941158535	5.96E-39	2.74E-39		[H0]_102241	1.09	0	-4.209172428	0.000624215	0.002060816
[H0]_102549	7.946	3.153	-1.328824869	1.13E-05	2.43E-05		[H0]_103306	0.663	32.633	5.614834542	4.04E-59	1.29E-59		[H0]_102244	11.98	4.103	-1.429641866	1.22E-08	2.60E-08
[H0]_102550	0	4.06	6.105958781	1.30E-09	2.10E-09		[H0]_10331	0.526	0.12	-2.146855478	2.78E-19	2.24E-19		[H0]_102246	2.893	6.193	1.199336298	9.39E-05	0.000277521
[H0]_102552	0.136	3.84	4.829574611	2.82E-09	4.66E-09		[H0]_10332	0.08	0.233	1.560841998	7.65E-07	1.30E-06		[H0]_10226	0.19	0.38	1.012758257	5.04E-06	1.31E-05
[H0]_102554	0	3.66	6.074109915	1.90E-09	3.10E-09		[H0]_103320	512.586	166.606	-1.622187536	2.98E-302	2.05E-303		[H0]_102279	2.116	11.33	2.513953357	3.59E-16	5.44E-16
[H0]_102555	0	8.62	7.328801131	5.70E-19	6.29E-19		[H0]_10333	0.04	0	-4.583373166	0.000190589	0.000440732		[H0]_102285	6.17	14.513	1.288497995	4.24E-09	8.80E-09
[H0]_102561	0.573	3.586	2.714690973	1.62E-06	3.23E-06		[H0]_103337	0	2.02	4.906073433	3.36E-05	6.91E-05		[H0]_102298	1.22	5.413	2.168203761	1.99E-07	4.61E-07
[H0]_10257	0.12	0.03	-2.068303523	1.62E-05	3.52E-05		[H0]_10334	0.063	0	-5.29800858	2.39E-06	4.27E-06		[H0]_102299	5.116	1.023	-2.326954122	1.53E-07	3.53E-07
[H0]_102581	12.413	2.286	-2.356862584	8.37E-15	1.07E-14		[H0]_103346	24.56	1.88	-3.66476796	3.44E-36	1.69E-36		[H0]_102305	11.546	0.126	-6.5109168	6.54E-25	7.63E-25
[H0]_102587	0	2.143	5.202551465	6.09E-06	1.28E-05		[H0]_10336	0	0.09	5.712878652	6.45E-08	9.87E-08		[H0]_102314	3.853	11.436	1.635935272	6.17E-10	1.22E-09
[H0]_102589	0	1.276	4.56268788	0.000245894	0.000613011		[H0]_103393	0	1.756	4.687363196	0.000113102	0.000251687		[H0]_10232	0.03	0.273	3.224293545	6.15E-16	9.40E-16
[H0]_102591	0	4.543	6.335533271	6.57E-11	9.96E-11		[H0]_103407	0	5.596	6.335109078	3.86E-11	4.63E-11		[H0]_102323	1.656	0.256	-2.699405888	0.000518649	0.001691026
[H0]_102599	12.836	55.376	2.160377958	4.94E-55	2.65E-55		[H0]_10343	0.116	0	-6.105992355	8.28E-10	1.09E-09		[H0]_102327	0	2.626	5.630142236	1.59E-07	3.67E-07
[H0]_102600	17.516	38.953	1.253281705	1.19E-19	1.28E-19		[H0]_103430	2.31	6.71	1.518064961	3.13E-05	6.41E-05		[H0]_10234	0.166	0.423	1.378936283	1.90E-09	3.87E-09
[H0]_102604	14.333	89.066	2.706564437	6.54E-117	1.85E-117		[H0]_10344	0.103	0.033	-1.605236399	0.000459012	0.001130968		[H0]_102353	1.546	0.103	-3.770395694	0.000194847	0.000599227
[H0]_102605	0	2.166	5.191567497	6.58E-06	1.38E-05		[H0]_103440	4.466	0	-6.045211282	1.74E-09	2.35E-09		[H0]_102355	0.11	1.813	4.104073424	2.08E-05	5.71E-05
[H0]_102606	1.66	0.193	-3.027031768	0.000419297	0.001077816		[H0]_103445	6.733	18.82	1.491009762	2.92E-11	3.48E-11		[H0]_102356	4.06	1.376	-1.475239355	0.000321342	0.001016101
[H0]_10261	0.253	0.046	-2.413501997	2.64E-11	3.93E-11		[H0]_103451	1239.566	147.5	-3.113037128	0	0		[H0]_102373	1.696	0.123	-3.802817172	8.28E-05	0.000243242
[H0]_102619	2.77	0.426	-2.720713375	3.19E-05	7.16E-05		[H0]_103458	11.82	0.29	-5.410208099	1.38E-21	1.02E-21		[H0]_102374	18.03	0.156	-6.768166491	1.33E-37	1.19E-37
[H0]_102623	3.86	0.846	-2.066223395	3.35E-05	7.53E-05		[H0]_10346	0.046	0	-4.825585016	5.38E-05	0.000113974		[H0]_102380	6.743	13.056	1.025316892	2.34E-06	5.90E-06
[H0]_10263	0.06	0.01	-2.658269883	0.000247677	0.000617723		[H0]_103469	0	1.413	4.321110932	0.000611084	0.00154019		[H0]_102388	2.716	9.47	1.890376725	2.54E-10	4.93E-10
[H0]_102630	2.246	0	-5.152999612	4.31E-06	8.92E-06		[H0]_103483	0	1.57	4.505073767	0.000275272	0.000652531		[H0]_102396	3.24	0	-5.750919593	1.77E-08	3.81E-08
[H0]_102631	4.6	1.526	-1.492560658	0.000224502	0.000556235		[H0]_103504	0	1.983	4.756206084	7.86E-05	0.000170679		[H0]_102400	3.703	14.51	2.1111767	8.37E-17	1.24E-16
[H0]_102639	1.333	4.24	1.781002905	4.41E-05	0.000100639		[H0]_103518	0	3.18	5.522744793	3.77E-07	6.21E-07		[H0]_102408	5.976	15.64	1.480449303	1.66E-11	3.05E-11
[H0]_102642	23.23	2.02	-3.401129826	1.50E-36	1.08E-36		[H0]_10352	0.063	0	-5.246464937	3.52E-06	6.40E-06		[H0]_102416	9.656	19.216	1.146965078	4.58E-10	9.00E-10
[H0]_102647	0	8.086	7.190719102	1.46E-17	1.69E-17		[H0]_103522	1.716	0	-4.604888487	0.000172092	0.000393962		[H0]_102417	9.963	0.44	-4.482224287	2.03E-20	2.68E-20
[H0]_102658	16.286	70.063	2.103747242	3.25E-66	1.50E-66		[H0]_103532	11.306	0	-7.290467223	4.95E-19	4.03E-19		[H0]_102420	1.073	0	-4.14840279	0.000791503	0.002655575
[H0]_102661	1.16	8.333	2.903239194	3.23E-13	4.41E-13		[H0]_103555	7.91	18.576	1.223598319	1.49E-08	2.16E-08		[H0]_102426	13.956	375.033	4.796210165	0	0
[H0]_102671	1.19	3.596	1.6727784	0.000262072	0.000655529		[H0]_103557	0	1.606	4.517717976	0.000259562	0.00061288		[H0]_102428	4.39	1.76	-1.272515887	0.000648349	0.002145138
[H0]_102679	0.233	5.9	4.688218762	4.55E-13	6.25E-13		[H0]_103560	4.17	1.146	-1.875937831	0.000135845	0.000305838		[H0]_10243	0.393	0.833	1.090322997	4.29E-12	7.65E-12
[H0]_10268	0	0.046	4.782454832	8.14E-05	0.000191341		[H0]_103571	50.51	144.106	1.487987801	2.27E-70	6.16E-71		[H0]_102430	0	3.266	5.961556852	5.62E-09	1.18E-08
[H0]_102684	0	1.773	4.878306803	4.78E-05	0.00010943		[H0]_103572	0	3.036	5.427459251	8.50E-07	1.45E-06		[H0]_102434	8.09	22.14	1.527899556	3.95E-16	6.00E-16
[H0]_1027	1.656	0.71	-1.196842297	4.05E-29	3.42E-29		[H0]_103573	0.42	4.79	3.414666646	9.03E-08	1.40E-07		[H0]_102438	0.56	4.156	2.89684081	1.22E-07	2.79E-07
[H0]_102702	1.273	0	-4.271087728	0.000600028	0.001578161		[H0]_10358	0.036	0.456	3.598988674	8.21E-28	4.97E-28		[H0]_102440	0	1.97	5.116642098	8.89E-06	2.36E-05
[H0]_102704	0.703	2.633	1.972924393	0.000402832	0.001032777		[H0]_103589	0	2.133	4.918522919	3.12E-05	6.39E-05		[H0]_102443	0.883	8.5	3.301451843	2.83E-15	4.43E-15
[H0]_102706	1.88	5.836	1.669193936	8.13E-06	1.72E-05		[H0]_103593	2.383	0	-5.088280004	1.07E-05	2.06E-05		[H0]_102444	3.776	7.636	1.172744235	3.23E-05	9.07E-05
[H0]_102711	4.28	8.806	1.084976057	7.00E-05	0.000163318		[H0]_103598	0	10.693	7.189797697	5.43E-18	4.60E-18		[H0]_102446	7.793	1.82	-2.050351136	6.09E-09	1.28E-08
[H0]_10272	0.51	0.026	-4.19484415	1.23E-32	9.62E-33		[H0]_1036	0.11	0.043	-1.346575987	0.000546441	0.001361671		[H0]_102448	1.84	6.166	1.831993879	5.24E-07	1.25E-06
[H0]_102721	15.066	0	-7.829253792	8.19E-27	7.29E-27		[H0]_103606	0.056	1.6	4.833337818	0.000228736	0.000535114		[H0]_102449	11.023	245.466	4.55471083	0	0
[H0]_102726	0.983	11.79	3.638935535	1.26E-20	1.32E-20		[H0]_103608	0	2.313	5.025982896	1.60E-05	3.15E-05		[H0]_102464	17.003	0.116	-7.108204078	5.19E-34	4.98E-34
[H0]_102740	2.693	0.22	-3.55055956	5.51E-06	1.15E-05		[H0]_103620	2.183	0	-4.950352096	2.58E-05	5.23E-05		[H0]_102467	3.61	0.826	-2.042767964	4.25E-05	0.000121035
[H0]_102742	1.71	10.16	2.671385125	1.34E-14	1.73E-14		[H0]_103622	0	1.926	4.741189048	8.52E-05	0.00018603		[H0]_102481	3.996	0.153	-4.544051097	3.36E-09	6.93E-09
[H0]_10275	0.26	0.063	-2.050690025	8.23E-10	1.32E-09		[H0]_103625	0	1.893	4.755138607	7.91E-05	0.000171732		[H0]_102485	0	1.113	4.327495974	0.000553918	0.001814562
[H0]_102750	0	1.92	5.010146857	2.18E-05	4.80E-05		[H0]_103628	4.923	0.906	-2.450409391	1.87E-06	3.28E-06		[H0]_10249	0.083	0.013	-2.660018146	2.74E-05	7.63E-05
[H0]_102758	1.193	4.226	1.850428798	4.51E-05	0.000103015		[H0]_103648	5.25	0	-6.169138279	3.71E-10	4.77E-10		[H0]_102491	0	1.206	4.410043945	0.000393982	0.001262786
[H0]_102760	24.006	5.23	-2.142865672	8.78E-24	8.45E-24		[H0]_103652	0.113	3.643	4.981260929	1.20E-07	1.89E-07		[H0]_102494	2.953	11.513	1.938895512	1.77E-11	3.25E-11
[H0]_102765	2.09	0.373	-2.414289703	0.000549278	0.001436024		[H0]_103657	21.34	57.573	1.344837293	4.00E-24	2.71E-24		[H0]_102501	8.146	1.853	-2.076800701	2.51E-09	5.15E-09
[H0]_102769	0.23	5.096	4.552458375	1.39E-11	2.03E-11		[H0]_103660	2.26	0	-5.000817163	1.89E-05	3.75E-05		[H0]_102502	16.406	54.983	1.800473687	4.08E-45	3.20E-45
[H0]_102773	16.17	3.72	-2.072954059	6.66E-16	8.18E-16		[H0]_103667	3.99	1.236	-1.698800129	0.000430448	0.001055942		[H0]_102504	0.806	3.34	2.154699497	2.41E-05	6.67E-05
[H0]_102783	0.476	2.976	2.628072189	2.94E-05	6.57E-05		[H0]_10367	0.04	0.316	2.999335657	2.31E-17	2.01E-17		[H0]_102506	0.346	5.01	3.915886934	6.44E-11	1.22E-10
[H0]_102785	141.843	3.486	-5.259696269	6.01E-266	7.63E-267		[H0]_103673	5.26	1.876	-1.470302446	0.000334188	0.000802866		[H0]_10251	0.123	0.26	1.099432907	4.44E-05	0.000126625
[H0]_102787	2.75	0.79	-1.799782009	0.000976896	0.002648658		[H0]_10368	0	0.036	4.458614456	0.000339126	0.000818154		[H0]_102523	1.406	0	-4.429489924	0.000242594	0.000754966
[H0]_102789	0	2.296	5.365539067	1.82E-06	3.66E-06		[H0]_10369	0	0.053	4.96542871	2.34E-05	4.72E-05		[H0]_102524	53.14	0.943	-5.794355047	4.52E-107	1.79E-107
[H0]_10279	0	0.143	6.417590255	2.05E-11	3.03E-11		[H0]_10370	1.416	0.286	-2.294365266	6.17E-53	2.17E-53		[H0]_102527	4.886	23.666	2.309429364	7.35E-27	8.18E-27
[H0]_102802	3.446	33.806	3.340295458	7.87E-52	4.42E-52		[H0]_103716	0	1.826	4.657965571	0.000131586	0.000295634		[H0]_10253	1.42	0	-9.606939586	1.48E-71	8.17E-72
[H0]_102810	2.006	0.143	-3.699762334	5.67E-05	0.000130908		[H0]_103717	1.443	0	-4.344224985	0.000558554	0.001394359		[H0]_102532	2.043	0	-5.030147516	8.26E-06	2.18E-05
[H0]_102811	4.406	1.27	-1.74634275	8.13E-05	0.000191047		[H0]_103725	20.603	9.023	-1.29242472	8.90E-10	1.18E-09		[H0]_102534	0	2.333	5.348960483	1.68E-06	4.19E-06
[H0]_102823	2.07	5.203	1.425184356	0.000116832	0.000279797		[H0]_10374	1.146	0.02	-5.798867678	5.44E-80	1.30E-80		[H0]_102537	1.916	0.123	-3.810809962	4.55E-05	0.000129962
[H0]_102826	4.676	13.073	1.505884903	2.54E-09	4.17E-09		[H0]_103775	1.516	0	-4.36118144	0.00052002	0.001292089		[H0]_102538	0.213	2.243	3.486433263	1.39E-05	3.77E-05
[H0]_102828	14.433	32.016	1.243000952	7.94E-16	9.78E-16		[H0]_103786	0	1.83	4.630287119	0.000151246	0.000343099		[H0]_102543	0	4.3	6.30727458	7.86E-11	1.49E-10
[H0]_102835	14.98	35.28	1.311885246	8.14E-19	9.04E-19		[H0]_103819	9.47	23.343	1.28955675	1.88E-10	2.36E-10		[H0]_102550	0	4.06	6.106775944	1.04E-09	2.09E-09
[H0]_102857	2.67	11.26	2.121672836	4.83E-12	6.94E-12		[H0]_103824	0	14.1	7.553771689	4.41E-22	3.20E-22		[H0]_102554	0	3.66	6.074927078	1.52E-09	3.09E-09
[H0]_10286	0.383	0.033	-3.552963308	8.39E-23	8.29E-23		[H0]_10383	0.02	0.083	1.990301042	0.000278983	0.000662033		[H0]_102555	0	8.62	7.329618294	4.52E-19	6.23E-19
[H0]_102866	2.133	5.946	1.536339351	2.68E-05	5.97E-05		[H0]_103849	0	1.9	4.699622555	0.000106143	0.000235147		[H0]_102556	2.1	0.35	-2.480889077	0.000309415	0.000976217
[H0]_102869	0.243	7.51	5.057685245	1.07E-16	1.28E-16		[H0]_103858	7.33	3.166	-1.197141308	0.000335646	0.000806622		[H0]_102561	0.936	3.586	2.012156823	3.44E-05	9.69E-05
[H0]_102876	0	7.506	7.007258577	7.52E-16	9.25E-16		[H0]_10386	0.04	0	-4.580962647	0.000192866	0.000446266		[H0]_102572	36.456	72.59	1.010028027	9.24E-25	1.08E-24
[H0]_102879	13.643	3.97	-1.732781937	4.71E-11	7.09E-11		[H0]_103868	3.76	0.17	-4.567294093	1.79E-07	2.86E-07		[H0]_102581	14.046	2.286	-2.537482299	6.15E-18	8.78E-18
[H0]_10289	0.123	0.276	1.190860144	1.06E-05	2.28E-05		[H0]_103871	0.6	2.756	2.144418555	0.000826041	0.00213099		[H0]_102590	0.47	3.266	2.897969307	1.61E-06	4.00E-06
[H0]_102898	0	6.12	6.692420498	2.69E-13	3.65E-13		[H0]_103872	0.883	4.29	2.272201331	2.59E-05	5.24E-05		[H0]_102591	1.993	4.543	1.272847492	0.00054418	0.001779996
[H0]_1029	0.03	0.133	2.095947936	1.45E-06	2.89E-06		[H0]_103889	0	3.086	5.373526826	1.32E-06	2.29E-06		[H0]_102592	1.853	0.276	-2.663265819	0.000382285	0.001223142
[H0]_102904	0.366	1.91	2.425184356	0.000775577	0.002072636		[H0]_10389	4.256	0.976	-2.124898336	1.16E-142	1.64E-143		[H0]_102597	1.103	0	-4.130121299	0.00084845	0.002860717
[H0]_10291	0.04	0	-4.544058249	0.00017333	0.000423943		[H0]_103895	11.553	5.286	-1.138320687	2.86E-05	5.82E-05		[H0]_102599	4.58	55.376	3.627134262	3.71E-92	1.68E-92
[H0]_102911	1.61	0	-4.597183457	0.000132563	0.000319567		[H0]_103902	0	1.733	4.505073767	0.000275272	0.000652531		[H0]_102604	4.786	89.066	4.312061795	1.84E-169	4.81E-170
[H0]_102919	4.8	9.21	1.033208764	0.000102818	0.000244683		[H0]_103917	0	4.01	5.695733138	7.64E-08	1.18E-07		[H0]_102605	0	2.166	5.19238466	5.30E-06	1.38E-05
[H0]_10292	0.226	0.453	1.018937457	9.50E-07	1.86E-06		[H0]_103920	0	1.726	4.525251649	0.000250664	0.000590273		[H0]_102631	9.566	1.526	-2.552172656	7.57E-13	1.31E-12
[H0]_102920	2.466	0.246	-3.218671834	3.22E-05	7.23E-05		[H0]_103924	2.52	0.46	-2.503317504	0.000425392	0.001042382		[H0]_102634	10.123	17.833	1.007179899	8.30E-08	1.88E-07
[H0]_102929	5.643	1.96	-1.388596835	0.000172156	0.000420898		[H0]_103929	0	2.38	4.978293592	2.16E-05	4.34E-05		[H0]_102636	0	2.81	5.590787797	2.27E-07	5.29E-07
[H0]_102933	0.643	5.593	3.200814285	8.10E-10	1.30E-09		[H0]_103930	0.64	2.923	2.139870617	0.000626833	0.001583388		[H0]_102639	0.843	4.24	2.453920222	7.64E-07	1.85E-06
[H0]_102936	0.23	2.2	3.305060563	5.60E-05	0.00012907		[H0]_103937	872.5	242.846	-1.885555433	0	0		[H0]_102642	11.35	2.02	-2.328948513	3.64E-13	6.20E-13
[H0]_10294	0.056	0.006	-2.900142315	0.000200642	0.000494174		[H0]_10394	0.063	0	-5.280288459	2.74E-06	4.91E-06		[H0]_102658	15.1	70.063	2.254558693	3.91E-72	2.15E-72
[H0]_102940	1.64	5.463	1.795133966	9.82E-06	2.10E-05		[H0]_103950	2.13	0.116	-4.160295377	0.000105876	0.000234289		[H0]_102663	13.826	1.64	-3.053467853	8.16E-21	1.07E-20
[H0]_102943	0	4.82	6.388288511	3.12E-11	4.66E-11		[H0]_10396	0.483	0	-8.177040188	2.68E-31	1.48E-31		[H0]_10268	0	0.046	4.783271995	6.58E-05	0.000190843
[H0]_102949	2.63	0	-5.289061162	1.53E-06	3.04E-06		[H0]_103966	3.306	0.903	-1.875286281	0.000719892	0.001836609		[H0]_10269	0	0.046	4.792253783	6.26E-05	0.000181354
[H0]_102955	0	2.093	5.159839789	8.19E-06	1.74E-05		[H0]_10398	0.75	0.256	-1.55547023	3.08E-18	2.58E-18		[H0]_102704	0	2.633	5.563505043	2.89E-07	6.78E-07
[H0]_102956	14.946	4.1	-1.739648534	8.82E-12	1.28E-11		[H0]_103995	1.396	5.253	1.926108977	3.67E-05	7.59E-05		[H0]_102711	2.473	8.806	1.854318176	8.06E-09	1.70E-08
[H0]_102958	23.63	6.346	-1.862190147	4.72E-19	5.20E-19		[H0]_103997	16.526	38.713	1.251162939	6.81E-15	6.65E-15		[H0]_10272	0.363	0.026	-3.723557692	1.48E-22	1.84E-22
[H0]_102960	3.893	24.6	2.763769795	7.10E-33	5.52E-33		[H0]_1040	0.03	0	-4.377940912	0.000484002	0.001197433		[H0]_102724	0	4.77	6.301781582	8.47E-11	1.61E-10
[H0]_102968	0	2.256	5.2691682	3.78E-06	7.77E-06		[H0]_104002	1.99	0	-4.713412943	9.92E-05	0.000218604		[H0]_102726	4.146	11.79	1.523997719	8.83E-09	1.87E-08
[H0]_102971	6.08	2.186	-1.471072076	5.56E-05	0.000128185		[H0]_104009	0	5.266	6.103938824	8.41E-10	1.11E-09		[H0]_10273	3.426	6.933	1.039041537	2.03E-80	1.03E-80
[H0]_102983	10.116	23.103	1.228366127	5.82E-11	8.80E-11		[H0]_104014	3.97	0	-5.707900155	6.83E-08	1.05E-07		[H0]_102742	3.443	10.16	1.629299326	9.85E-09	2.09E-08
[H0]_102989	1.346	0	-4.34035039	0.000447606	0.001154334		[H0]_104018	0	3.446	5.458614456	6.55E-07	1.10E-06		[H0]_102750	0	1.92	5.01096402	1.75E-05	4.79E-05
[H0]_10300	0	0.046	4.768876425	8.76E-05	0.000206564		[H0]_104029	0.176	5.286	4.918696279	2.22E-09	3.02E-09		[H0]_102758	0.716	4.226	2.588211555	7.24E-07	1.75E-06
[H0]_103005	49.486	0	-9.514284669	6.11E-68	2.77E-68		[H0]_10403	0.11	0	-6.013385836	2.54E-09	3.47E-09		[H0]_102760	16.986	5.23	-1.606877014	3.50E-12	6.23E-12
[H0]_103006	0	1.74	4.900269239	4.21E-05	9.58E-05		[H0]_104035	1.6	0	-4.325627766	0.000603524	0.001514468		[H0]_102765	7.44	0.373	-4.243807367	8.95E-15	1.43E-14
[H0]_103009	0.41	2.796	2.872702519	1.86E-05	4.08E-05		[H0]_10405	0.183	0.033	-2.566244245	2.09E-09	2.83E-09		[H0]_102769	0.136	5.096	5.325553613	3.87E-12	6.90E-12
[H0]_103011	6.54	18.226	1.475669751	2.12E-11	3.15E-11		[H0]_104056	347.103	46.256	-2.951711323	0	0		[H0]_102771	15.37	0	-7.882678803	9.88E-28	1.08E-27
[H0]_103038	0	2.313	5.308805172	2.82E-06	5.73E-06		[H0]_10409	0.776	0.353	-1.127386366	5.47E-12	6.22E-12		[H0]_102773	9.206	3.72	-1.231861529	1.31E-05	3.53E-05
[H0]_103039	3.416	40.81	3.6151553	6.07E-64	2.89E-64		[H0]_10410	0.433	0.01	-5.483806793	2.51E-31	1.39E-31		[H0]_102775	1.456	0	-4.480889077	0.000190502	0.000585209
[H0]_103051	0	4.316	6.191143362	4.49E-10	7.09E-10		[H0]_10416	0.1	0	-5.886391527	1.08E-08	1.54E-08		[H0]_102785	195.286	3.486	-5.700680354	0	0
[H0]_103055	8.466	0.126	-5.971848461	4.13E-17	4.87E-17		[H0]_10417	0.056	0.146	1.448641681	0.000112338	0.000249852		[H0]_102789	0	2.296	5.36635623	1.47E-06	3.65E-06
[H0]_103057	1.91	0.126	-3.805556647	0.000100782	0.000239606		[H0]_10419	0.106	0	-5.964753615	4.48E-09	6.23E-09		[H0]_10279	0.06	0.143	1.242084645	0.000495742	0.001611116
[H0]_103062	3.183	0.73	-2.119529426	0.000191768	0.000471371		[H0]_10421	0.076	0	-5.480435771	5.48E-07	9.15E-07		[H0]_102792	0	1.966	5.104073424	9.65E-06	2.57E-05
[H0]_103064	279.126	56.75	-2.278647087	1.68E-258	2.19E-259		[H0]_10423	0.013	0.086	2.509582192	2.73E-05	5.55E-05		[H0]_102795	2.346	0.516	-2.143854089	0.000582096	0.001912527
[H0]_103066	2.983	0.646	-2.158009052	0.000254646	0.000636115		[H0]_10428	0.23	0.07	-1.673026549	3.23E-07	5.28E-07		[H0]_1028	0	0.03	4.34743785	0.000511305	0.001665213
[H0]_103072	14.36	5.193	-1.32153764	5.93E-08	1.06E-07		[H0]_10433	0.033	0	-4.335671432	0.000578737	0.001448542		[H0]_102802	13.226	33.806	1.393580041	4.91E-19	6.77E-19
[H0]_103083	1.87	0	-4.734686981	6.34E-05	0.000147096		[H0]_10435	0.516	0	-8.232518362	2.79E-32	1.50E-32		[H0]_102810	4.08	0.143	-4.725622666	2.60E-09	5.33E-09
[H0]_10309	0.046	0.006	-2.660256488	0.000848048	0.002279978		[H0]_10442	0.343	0.133	-1.339102684	1.20E-07	1.88E-07		[H0]_102820	14.47	4.223	-1.801608378	2.31E-12	4.08E-12
[H0]_103095	1.273	0	-4.165776885	0.000916465	0.002475935		[H0]_10443	0.763	0.233	-1.68158991	4.25E-20	3.32E-20		[H0]_102826	2.596	13.073	2.364058473	1.18E-15	1.83E-15
[H0]_1031	0.136	0.026	-2.337938584	1.71E-07	3.16E-07		[H0]_10449	0.053	0.003	-4.000817163	4.21E-05	8.79E-05		[H0]_102828	0.24	32.016	7.113566166	8.41E-62	5.19E-62
[H0]_103101	2.756	17.723	2.778199052	5.81E-23	5.71E-23		[H0]_1045	0.123	0.05	-1.320855902	0.000350851	0.000848368		[H0]_10283	0.093	0.006	-3.684889952	2.95E-07	6.93E-07
[H0]_103106	0	2.623	5.46010434	8.57E-07	1.67E-06		[H0]_10460	0.03	0	-4.213386502	0.000937735	0.002444883		[H0]_102857	5.29	11.26	1.129184651	5.57E-06	1.45E-05
[H0]_103116	0	2.53	5.351942888	2.03E-06	4.08E-06		[H0]_10463	0.05	0.003	-3.983630652	6.86E-05	0.000147767		[H0]_10286	0.173	0.033	-2.39416321	2.72E-08	5.95E-08
[H0]_103117	2.593	0.52	-2.218671834	0.000442676	0.001141002		[H0]_10467	0.043	0	-4.659599897	0.000130978	0.000294187		[H0]_102869	0.256	7.51	5.058502408	8.56E-17	1.27E-16
[H0]_103120	1.14	12.956	3.559481889	1.47E-21	1.50E-21		[H0]_10472	0.026	0.093	1.931272852	0.000149114	0.000337961		[H0]_102873	0	1.136	4.199997844	0.000905996	0.003066665
[H0]_103121	0	1.273	4.425184356	0.000455609	0.001177324		[H0]_10474	0.07	0	-5.316238479	2.08E-06	3.69E-06		[H0]_102876	0	7.506	7.00807574	6.01E-16	9.18E-16
[H0]_10313	0.796	0.336	-1.253095578	6.63E-14	8.76E-14		[H0]_10478	0.176	0.383	1.085061697	1.67E-06	2.92E-06		[H0]_102884	0	1.696	4.836342624	4.91E-05	0.000140615
[H0]_103134	0	4.736	6.2493412	2.11E-10	3.28E-10		[H0]_10481	0.21	0.083	-1.35283952	1.95E-05	3.88E-05		[H0]_102889	11.32	1.83	-2.5178506	3.74E-14	6.11E-14
[H0]_10314	0.586	0.1	-2.540831838	7.15E-25	6.68E-25		[H0]_10483	0.103	0.33	1.651879868	1.77E-09	2.39E-09		[H0]_10289	0.026	0.276	3.420745793	9.15E-17	1.36E-16
[H0]_10315	0.003	0.186	5.763389324	1.19E-14	1.54E-14		[H0]_10488	0.006	0.06	2.85674572	0.000172014	0.000393741		[H0]_102898	0	6.12	6.693237661	2.15E-13	3.63E-13
[H0]_103155	7.12	0.653	-3.342054249	1.59E-11	2.34E-11		[H0]_10492	0.036	0	-4.525633091	0.000251004	0.000591268		[H0]_1029	0.006	0.133	4.362857536	2.61E-11	4.84E-11
[H0]_103159	4.986	11.166	1.24764617	2.12E-06	4.27E-06		[H0]_10498	0.376	0.116	-1.670822757	9.22E-11	1.14E-10		[H0]_10290	0	0.036	4.350481511	0.000505018	0.001643373
[H0]_103160	2.466	0.256	-3.144671252	5.60E-05	0.000129195		[H0]_105	0	0.07	5.767367162	3.74E-08	5.61E-08		[H0]_102904	5.223	1.91	-1.346587985	0.00031947	0.001009738
[H0]_103172	6.266	2.006	-1.544441995	4.19E-05	9.55E-05		[H0]_10501	0.053	0	-4.999012666	1.91E-05	3.80E-05		[H0]_102911	3.633	0	-5.704826415	2.85E-08	6.24E-08
[H0]_103185	19.25	2.903	-2.60942914	2.89E-22	2.90E-22		[H0]_1051	0.723	0.333	-1.102425166	2.54E-12	2.84E-12		[H0]_10292	0	0.453	8.071126722	8.51E-29	9.08E-29
[H0]_103186	0	9.813	7.350804068	3.32E-19	3.64E-19		[H0]_10514	0.11	0	-6.023184976	2.27E-09	3.08E-09		[H0]_102924	2.61	0	-5.288243999	1.24E-06	3.05E-06
[H0]_103197	5.46	12.656	1.283179834	3.80E-07	7.21E-07		[H0]_10519	0.106	0.016	-2.678889068	1.72E-06	3.02E-06		[H0]_102926	3.07	0.663	-2.217854671	9.38E-05	0.000277008
[H0]_103200	0.81	25.78	4.97210868	5.12E-45	3.18E-45		[H0]_10521	0.346	0.08	-2.113377284	5.62E-13	6.05E-13		[H0]_102933	1.373	5.593	2.073397459	7.28E-07	1.76E-06
[H0]_103208	0.663	3.29	2.45772336	2.67E-05	5.94E-05		[H0]_10522	0.276	0	-7.326347495	2.03E-19	1.62E-19		[H0]_102937	0	2.32	5.289939969	2.63E-06	6.65E-06
[H0]_103212	245.42	19.763	-3.567738584	0	0		[H0]_10531	1.553	0	-9.839233239	6.84E-78	1.69E-78		[H0]_102940	2.67	5.463	1.104073424	0.000937176	0.003178096
[H0]_103214	4.88	12.056	1.306234822	7.47E-07	1.45E-06		[H0]_10535	0.073	0	-5.44839636	7.19E-07	1.21E-06		[H0]_102943	0	4.82	6.389105674	2.51E-11	4.63E-11
[H0]_10322	0.08	0.45	2.5183704	8.25E-20	8.87E-20		[H0]_10537	0.066	0.013	-2.290651628	0.000347806	0.000840565		[H0]_102945	1.27	8.156	2.73634164	1.19E-11	2.16E-11
[H0]_103226	0.023	2.976	7.09130971	3.88E-07	7.37E-07		[H0]_10538	0.13	0.03	-2.051659516	7.17E-06	1.35E-05		[H0]_102955	0	2.093	5.160656952	6.60E-06	1.73E-05
[H0]_103236	708.54	75.88	-3.234298363	0	0		[H0]_10546	0.07	0	-5.384175858	1.22E-06	2.11E-06		[H0]_102958	33.47	6.346	-2.378880404	1.55E-35	1.45E-35
[H0]_103239	75.77	0.8	-6.487229639	2.78E-129	7.16E-130		[H0]_10548	0	0.066	5.283845023	2.65E-06	4.75E-06		[H0]_102960	5.14	24.6	2.361231264	5.43E-28	5.88E-28
[H0]_103241	2.23	0.393	-2.371828622	0.000743896	0.001982287		[H0]_1055	0.173	0.803	2.220679354	3.17E-34	1.63E-34		[H0]_102964	1.483	0	-4.480889077	0.000190502	0.000585209
[H0]_103252	7.103	0.133	-5.651631241	4.45E-14	5.85E-14		[H0]_10555	0	0.043	4.676127196	0.000119915	0.000267746		[H0]_102979	0.146	1.79	3.620045084	0.000144936	0.000438782
[H0]_103254	28.3	0.476	-5.913704396	4.32E-50	2.49E-50		[H0]_10556	0.043	0	-4.701256881	0.000105753	0.000233971		[H0]_10298	0.036	0.13	1.934060106	1.18E-05	3.17E-05
[H0]_103258	3.703	1.16	-1.548968291	0.000959449	0.002598814		[H0]_10559	0.106	0.016	-2.526980488	5.38E-06	9.99E-06		[H0]_102987	0.66	3.026	2.36710783	4.30E-05	0.000122442
[H0]_10327	0.026	0.136	2.357775579	7.71E-07	1.50E-06		[H0]_10561	0.106	0.033	-1.678797616	0.000234279	0.000548997		[H0]_10300	0.256	0.046	-2.464309478	1.02E-11	1.86E-11
[H0]_103280	11.83	4.133	-1.468463663	1.50E-07	2.76E-07		[H0]_10572	0.243	0.09	-1.4806757	8.76E-07	1.49E-06		[H0]_103008	1.62	0	-4.502368804	0.000171854	0.000524846
[H0]_103288	15.21	0	-7.71398325	3.90E-25	3.62E-25		[H0]_10573	0.38	0.816	1.081765337	8.73E-12	1.00E-11		[H0]_103009	0.403	2.796	2.895887495	1.40E-05	3.79E-05
[H0]_103291	0.136	2.053	4.010146857	4.76E-05	0.000109148		[H0]_10576	0.036	0.126	1.728195505	5.17E-05	0.00010921		[H0]_103012	2.75	0.413	-2.770395694	3.82E-05	0.000108167
[H0]_103293	0.413	18.303	5.637234833	1.15E-35	8.50E-36		[H0]_10577	0.036	0.15	2.069187241	1.17E-06	2.02E-06		[H0]_103013	89.036	0.103	-9.620255504	2.28E-118	8.28E-119
[H0]_103298	0.656	6.89	3.392500546	3.22E-11	4.82E-11		[H0]_10578	0.186	0	-6.799126945	1.96E-14	1.95E-14		[H0]_103018	32.456	0	-8.902953843	8.68E-49	6.45E-49
[H0]_1033	0.676	0.123	-2.438319237	2.75E-31	2.21E-31		[H0]_10579	0.18	0.053	-1.700006291	4.24E-06	7.78E-06		[H0]_10303	0.076	0.006	-3.422718207	6.33E-06	1.66E-05
[H0]_103305	8.6	18.683	1.204663377	6.05E-09	1.02E-08		[H0]_1058	0	0.043	4.864111809	4.29E-05	8.98E-05		[H0]_103038	0	2.313	5.309622335	2.27E-06	5.71E-06
[H0]_10331	0.526	0.14	-1.899182467	2.64E-16	3.20E-16		[H0]_10582	0.196	0.053	-1.852566204	3.39E-07	5.55E-07		[H0]_103039	0	40.81	9.370859965	1.00E-58	6.44E-59
[H0]_103311	0	1.176	4.244034917	0.000948327	0.002566808		[H0]_10583	0.133	0.046	-1.57045499	0.000106248	0.000235388		[H0]_10305	0.096	0.023	-2.188096927	4.37E-05	0.000124576
[H0]_103337	0	3.08	5.626818217	2.03E-07	3.77E-07		[H0]_10594	1.336	0	-9.603590248	1.36E-68	3.79E-69		[H0]_103051	0	4.316	6.191960525	3.61E-10	7.05E-10
[H0]_103338	0.8	3.406	2.141495065	9.95E-05	0.000236436		[H0]_10596	0.073	0	-5.45565107	6.76E-07	1.14E-06		[H0]_103055	1.553	0.126	-3.51181365	0.000397179	0.001273643
[H0]_103343	18.426	0	-7.966811001	5.85E-29	4.95E-29		[H0]_10597	0.086	0	-5.659028646	1.10E-07	1.71E-07		[H0]_103062	3.276	0.73	-2.178219232	9.56E-05	0.000282761
[H0]_103346	24.56	226.896	3.354913277	0	0		[H0]_10608	3.233	1.123	-1.525471689	1.85E-69	5.08E-70		[H0]_103064	212.656	56.75	-1.878305828	9.12E-154	2.61E-154
[H0]_103348	3.543	12.46	1.906082995	3.42E-11	5.12E-11		[H0]_10612	0.17	0.03	-2.511135949	1.51E-08	2.20E-08		[H0]_103066	4.836	0.646	-2.848557717	1.61E-07	3.72E-07
[H0]_103351	0	7.55	6.928533091	3.61E-15	4.56E-15		[H0]_10614	0.036	0	-4.460248782	0.000338106	0.000814541		[H0]_103085	1.5	0	-4.440659232	0.000230322	0.000714806
[H0]_103353	3.746	0	-5.693237668	4.00E-08	7.08E-08		[H0]_10619	0.13	0	-6.235395123	1.55E-10	1.94E-10		[H0]_103116	9.153	2.53	-1.779199772	6.06E-08	1.36E-07
[H0]_103360	11	3.873	-1.42805008	6.93E-07	1.34E-06		[H0]_10622	0.186	0.07	-1.360105173	4.75E-05	9.98E-05		[H0]_103120	0	12.956	7.731826158	7.49E-24	8.98E-24
[H0]_103369	16.29	33.983	1.138470108	1.51E-13	2.03E-13		[H0]_10623	0.033	0	-4.312610881	0.000634405	0.001603734		[H0]_103133	0	1.786	4.885433138	3.72E-05	0.000105067
[H0]_10337	0.13	0.006	-4.104696642	1.10E-09	1.77E-09		[H0]_10626	0.063	0.003	-4.013308107	1.22E-05	2.36E-05		[H0]_103134	0	4.736	6.250158363	1.69E-10	3.26E-10
[H0]_103374	16.156	45.803	1.532738755	1.10E-25	1.01E-25		[H0]_10628	0.76	0.323	-1.23235166	3.31E-13	3.52E-13		[H0]_10314	0	0.1	5.878596954	1.38E-08	2.96E-08
[H0]_103380	74.116	167.566	1.313863103	3.23E-75	1.34E-75		[H0]_1063	0.043	0	-4.819463246	5.57E-05	0.000118235		[H0]_103143	1.93	0	-4.799928892	3.52E-05	9.92E-05
[H0]_103414	8.87	0	-6.918889582	4.53E-16	5.53E-16		[H0]_10631	0.1	0.006	-4.24377329	5.28E-08	8.01E-08		[H0]_10315	0.043	0.186	2.096139744	5.87E-08	1.31E-07
[H0]_103416	10.096	3.91	-1.208687745	2.77E-05	6.18E-05		[H0]_10635	0.03	0.11	1.85101743	9.75E-05	0.000214618		[H0]_103159	3.166	11.166	1.911428346	1.76E-10	3.39E-10
[H0]_103417	90.11	26.833	-1.624939124	1.12E-51	6.29E-52		[H0]_10638	0.476	0.053	-3.122899014	1.08E-25	6.97E-26		[H0]_103160	4.81	0.256	-4.089304087	2.21E-09	4.52E-09
[H0]_10343	0.116	0	-6.001918931	1.27E-09	2.05E-09		[H0]_10647	0	0.26	7.261089697	9.96E-19	8.18E-19		[H0]_103167	3.66	1.21	-1.533356497	0.000815254	0.002741459
[H0]_103440	4.466	19.526	2.169162738	2.09E-18	2.35E-18		[H0]_10648	0.003	0.073	4.234054198	2.92E-06	5.25E-06		[H0]_103182	2.1	0	-4.912066279	1.78E-05	4.87E-05
[H0]_103445	6.733	0.903	-2.926491082	1.73E-09	2.83E-09		[H0]_10650	0.13	0.273	1.043072559	6.09E-05	0.000130108		[H0]_103184	2.506	0.2	-3.499748104	2.80E-05	7.81E-05
[H0]_103446	65.913	24.756	-1.34187773	1.30E-28	1.11E-28		[H0]_10652	0.15	0.03	-2.309140938	2.71E-07	4.39E-07		[H0]_103185	25.193	2.903	-2.983427185	2.46E-32	2.44E-32
[H0]_103449	0	1.69	4.672504291	0.00014424	0.000349366		[H0]_10654	0.296	0.08	-1.902196502	3.70E-10	4.76E-10		[H0]_103186	1.88	9.813	2.495631534	1.05E-12	1.83E-12
[H0]_103451	1239.566	187.03	-2.630926394	0	0		[H0]_10656	0.056	0.01	-2.650927665	0.000324502	0.000777998		[H0]_103199	2.466	0.56	-2.143854089	0.000582096	0.001912527
[H0]_103456	0	2.253	5.073189536	1.46E-05	3.16E-05		[H0]_10657	0.323	0.073	-2.129351929	2.36E-12	2.63E-12		[H0]_10320	0.116	0.363	1.663432476	2.50E-10	4.86E-10
[H0]_10348	0.403	1.93	2.25378496	2.33E-67	1.06E-67		[H0]_10662	0.006	0.046	3.205319368	0.000296398	0.000706651		[H0]_103200	0.59	25.78	5.422501761	6.92E-46	5.37E-46
[H0]_103483	0	2.1	4.905449478	4.08E-05	9.29E-05		[H0]_10667	0.293	0.073	-1.922868466	3.98E-10	5.13E-10		[H0]_103208	0	3.29	5.754263548	4.91E-08	1.09E-07
[H0]_103513	0.273	7.306	4.775964457	7.48E-14	9.93E-14		[H0]_10668	0.363	0.11	-1.710605788	1.10E-10	1.36E-10		[H0]_10322	0.096	0.45	2.247290052	1.17E-17	1.68E-17
[H0]_103515	0.64	3.133	2.382892634	9.86E-05	0.000234227		[H0]_1067	0.206	0.096	-1.090075647	0.000104082	0.000229872		[H0]_103224	28.793	65.316	1.199641813	5.25E-26	5.96E-26
[H0]_103522	1.716	6.356	1.94907641	2.21E-06	4.47E-06		[H0]_10670	0.2	0	-6.864012275	5.69E-15	5.53E-15		[H0]_103226	0.813	2.976	1.981281104	0.000255087	0.000796436
[H0]_103524	0	9.546	7.087161924	1.42E-16	1.70E-16		[H0]_10673	27.363	0.606	-5.471489735	0	0		[H0]_103230	9.243	2.71	-1.684346309	2.14E-07	4.97E-07
[H0]_103527	1.8	14.673	3.103256261	2.65E-20	2.81E-20		[H0]_10676	0.036	0	-4.46940048	0.000325047	0.000779427		[H0]_103236	608.246	75.88	-3.007462667	0	0
[H0]_103555	7.91	24.94	1.678230573	2.72E-16	3.29E-16		[H0]_10679	0.01	0.06	2.584145338	0.000252844	0.000596036		[H0]_103239	109.603	0.8	-7.010794419	1.73E-180	4.23E-181
[H0]_103558	0.243	16.906	6.182862254	1.11E-30	9.03E-31		[H0]_10681	3.356	0.53	-2.645238389	5.69E-144	7.94E-145		[H0]_103252	5.946	0.133	-5.387779672	4.38E-12	7.83E-12
[H0]_103560	4.17	8.536	1.113479552	0.000167533	0.000409019		[H0]_10683	0	0.106	5.970956284	4.13E-09	5.73E-09		[H0]_103254	159.66	0.476	-8.378565983	1.25E-229	2.39E-230
[H0]_103571	50.51	3.276	-3.918473207	1.74E-72	7.45E-73		[H0]_10687	0.04	0	-4.557859578	0.000215579	0.000502483		[H0]_10326	0	0.143	6.391324067	2.43E-11	4.49E-11
[H0]_103573	0.42	8.876	4.450201452	5.89E-16	7.23E-16		[H0]_10690	0.3	0.056	-2.343456137	7.06E-13	7.64E-13		[H0]_103269	6.986	1.383	-2.274438199	4.55E-08	1.01E-07
[H0]_10358	0.036	0	-4.371828622	0.000389655	0.000996883		[H0]_10691	0.03	0.17	2.473114025	1.63E-08	2.37E-08		[H0]_103280	23.83	4.133	-2.474364724	5.48E-25	6.38E-25
[H0]_103593	2.383	0.14	-3.98420658	3.25E-05	7.29E-05		[H0]_107	0.69	1.81	1.402009378	1.29E-44	5.29E-45		[H0]_103288	6.843	0	-6.571460262	2.57E-13	4.35E-13
[H0]_103594	2.493	0	-5.003594535	1.22E-05	2.64E-05		[H0]_1070	0.176	0.416	1.255797987	2.47E-09	3.38E-09		[H0]_103291	0.273	2.053	3.01096402	0.000179854	0.000550463
[H0]_103598	0	7.586	6.855469629	1.46E-14	1.89E-14		[H0]_10701	0.156	0.01	-3.939416618	3.05E-11	3.65E-11		[H0]_103293	6.373	18.303	1.668425645	1.15E-13	1.92E-13
[H0]_1036	0.11	0.01	-3.518291241	9.83E-09	1.67E-08		[H0]_10702	0	0.086	5.653962054	1.14E-07	1.78E-07		[H0]_103297	3.973	0.863	-2.142575218	5.48E-05	0.000157562
[H0]_103609	7.43	17.856	1.304724046	6.02E-09	1.01E-08		[H0]_10710	0.356	0.093	-1.898228303	8.26E-12	9.50E-12		[H0]_103298	1.41	6.89	2.393317709	1.60E-08	3.44E-08
[H0]_10361	0	0.05	4.915754486	3.85E-05	8.72E-05		[H0]_10713	0.09	0.25	1.438268013	1.45E-06	2.52E-06		[H0]_103306	32.633	2.476	-3.644472551	3.15E-48	2.36E-48
[H0]_10362	0.183	0.676	1.880408456	2.58E-20	2.73E-20		[H0]_10715	0.033	0	-4.322745258	0.00060958	0.001533858		[H0]_103318	0	1.413	4.404197149	0.000403916	0.001296425
[H0]_103620	2.183	0	-4.846278672	3.31E-05	7.46E-05		[H0]_10719	0	0.05	4.864111809	4.29E-05	8.98E-05		[H0]_103320	166.606	489.53	1.652068295	4.03E-306	5.73E-307
[H0]_103624	0.293	2.356	3.103256261	0.00012331	0.000296067		[H0]_10721	0.163	0.02	-2.997205909	1.10E-09	1.47E-09		[H0]_103326	6.616	13.436	1.148467543	1.20E-06	2.94E-06
[H0]_103627	3.89	7.553	1.0571078	0.000567425	0.001487392		[H0]_10724	0.98	0.346	-1.494737465	2.06E-21	1.53E-21		[H0]_10333	0	0.046	4.783271995	6.58E-05	0.000190843
[H0]_103628	4.923	0.503	-3.263374518	6.90E-08	1.24E-07		[H0]_10728	0.053	0	-4.945675609	2.66E-05	5.39E-05		[H0]_103330	2.65	0.133	-4.147683917	8.93E-06	2.37E-05
[H0]_10364	0.643	0.073	-3.144671252	1.20E-33	9.21E-34		[H0]_10729	0.103	0.01	-3.482023898	1.94E-07	3.11E-07		[H0]_103338	0.543	3.406	2.739247371	8.43E-06	2.23E-05
[H0]_103647	1.42	0	-4.218671834	0.000743813	0.001982021		[H0]_10732	0.12	0.31	1.342673894	3.98E-07	6.56E-07		[H0]_10334	0	0.033	4.356549638	0.000492692	0.001600561
[H0]_103652	0.113	1.803	3.940825796	0.000287048	0.000721408		[H0]_10733	0	0.053	4.990137697	2.01E-05	4.01E-05		[H0]_103343	19.886	0	-8.108204078	1.90E-31	1.92E-31
[H0]_103655	432.583	0	-12.48651659	0	0		[H0]_10735	0.156	0.69	2.13911049	5.86E-25	3.86E-25		[H0]_103346	1.88	226.896	7.019681237	0	0
[H0]_103657	21.34	1.41	-3.798522664	6.89E-31	5.58E-31		[H0]_10739	0.033	0.123	1.786157856	5.26E-05	0.000111284		[H0]_103348	1.856	12.46	2.931110712	1.89E-17	2.75E-17
[H0]_103659	6.886	26.583	2.038543781	1.73E-22	1.72E-22		[H0]_1074	0.043	0.006	-2.604964721	0.000617529	0.001557837		[H0]_103351	0	7.55	6.929350254	2.89E-15	4.53E-15
[H0]_103660	2.26	0	-4.896743739	2.43E-05	5.40E-05		[H0]_1075	0.456	0.216	-1.058443102	5.23E-08	7.93E-08		[H0]_103353	5.653	0	-6.257344043	3.48E-11	6.47E-11
[H0]_10367	0.04	0.186	2.228481455	3.30E-08	5.82E-08		[H0]_10752	0.08	0.206	1.311472701	3.35E-05	6.89E-05		[H0]_10336	0.09	0	-5.609622391	7.35E-08	1.66E-07
[H0]_103670	9.323	0.59	-3.873526952	1.01E-14	1.29E-14		[H0]_10757	0.083	0	-5.623161886	1.53E-07	2.43E-07		[H0]_103360	12.476	3.873	-1.603829854	1.03E-08	2.18E-08
[H0]_103673	5.26	0.426	-3.48170624	2.15E-08	3.73E-08		[H0]_10770	0.016	0.13	2.988490501	5.67E-08	8.64E-08		[H0]_103369	13.103	33.983	1.517250581	3.54E-20	4.72E-20
[H0]_103694	0	1.693	4.688218762	0.000133169	0.000321348		[H0]_10771	0.046	0.006	-2.769379602	0.000591576	0.001482804		[H0]_10337	0.173	0.006	-4.493262921	1.05E-12	1.82E-12
[H0]_1037	0	0.043	5.044362572	1.75E-05	3.84E-05		[H0]_10772	0.116	0	-6.066044786	1.35E-09	1.81E-09		[H0]_103371	0	1.433	4.38354472	0.000440748	0.001421508
[H0]_103704	1.45	5.596	1.990781532	8.76E-06	1.86E-05		[H0]_10774	0.096	0	-5.892722351	1.00E-08	1.43E-08		[H0]_103379	1.98	0.15	-3.678335141	0.000168412	0.000513866
[H0]_103710	0	3.583	5.745957833	6.58E-08	1.18E-07		[H0]_10776	0	0.04	4.617421493	0.000161188	0.000367372		[H0]_103386	2.25	0.42	-2.411515374	0.000624466	0.002061782
[H0]_103717	1.443	0.043	-4.929811441	0.00049495	0.001285861		[H0]_10777	0.053	0	-5.038199385	1.49E-05	2.92E-05		[H0]_103390	0.16	1.973	3.683888952	9.48E-05	0.000280202
[H0]_10374	1.146	0.013	-6.279756754	6.32E-77	2.57E-77		[H0]_10781	0.703	0.353	-1.012072361	1.23E-09	1.65E-09		[H0]_103393	1.756	0	-4.584106935	0.00011445	0.000342197
[H0]_103747	4.356	19.503	2.217451848	5.14E-18	5.86E-18		[H0]_10782	0	0.473	8.123717766	2.14E-30	1.21E-30		[H0]_103407	5.596	0.486	-3.487691721	2.67E-09	5.48E-09
[H0]_103761	0	2.136	4.910611183	3.96E-05	9.00E-05		[H0]_10784	0.11	0	-5.981756429	3.68E-09	5.09E-09		[H0]_103414	7.55	0	-6.656945841	5.76E-14	9.49E-14
[H0]_103769	0	4.41	6.047177588	2.61E-09	4.30E-09		[H0]_10789	0.033	0	-4.319856979	0.000615887	0.001553501		[H0]_103416	15.176	3.91	-1.779412567	3.99E-11	7.45E-11
[H0]_103777	2.21	17.303	3.049987121	4.84E-22	4.88E-22		[H0]_10791	0.006	0.063	3.407207492	3.40E-05	7.00E-05		[H0]_103437	0	1.37	4.441784516	0.000344096	0.001093007
[H0]_103783	1.62	4.566	1.614717941	0.000239518	0.000595832		[H0]_10792	0.09	0	-5.7172594	6.23E-08	9.52E-08		[H0]_103440	0	19.526	8.21437402	3.56E-31	3.62E-31
[H0]_103786	0	2.416	5.054657553	1.64E-05	3.58E-05		[H0]_10795	0.073	0	-5.395194108	1.11E-06	1.92E-06		[H0]_103445	18.82	0.903	-4.417500844	3.44E-31	3.49E-31
[H0]_103787	28.78	0	-8.506513473	4.12E-39	2.85E-39		[H0]_10797	0.276	0.043	-2.625786375	2.28E-13	2.40E-13		[H0]_103446	96.286	24.756	-1.866179667	4.93E-64	2.97E-64
[H0]_1038	1.166	2.396	1.037964801	4.50E-33	3.48E-33		[H0]_10799	0.08	0	-5.550486334	2.97E-07	4.84E-07		[H0]_103449	0	1.69	4.673321454	0.000116473	0.000348507
[H0]_103813	1.623	4.753	1.550715238	0.000461412	0.001193263		[H0]_108	0.153	0.066	-1.197835825	0.000124171	0.0002778		[H0]_103456	0	2.253	5.074006699	1.18E-05	3.15E-05
[H0]_103824	0	3.183	5.56268788	3.59E-07	6.80E-07		[H0]_10806	0.033	0	-4.325627766	0.000603524	0.001514468		[H0]_103458	0.29	18.5	6.15935586	3.43E-34	3.28E-34
[H0]_103826	3.336	0.77	-2.110269986	0.000354231	0.000901461		[H0]_10808	0.056	0	-5.088280004	1.07E-05	2.06E-05		[H0]_10348	0.37	1.93	2.372517	1.22E-71	6.71E-72
[H0]_10384	0	0.136	6.329764791	7.11E-11	1.08E-10		[H0]_1081	0.453	0.17	-1.421705611	1.19E-11	1.38E-11		[H0]_103513	0.683	7.306	3.460635877	6.96E-12	1.25E-11
[H0]_10385	0.246	0.583	1.252629008	1.07E-10	1.63E-10		[H0]_1082	8.833	3.74	-1.224933848	3.83E-154	5.03E-155		[H0]_103515	0.156	3.133	4.456024002	6.46E-07	1.55E-06
[H0]_103851	1.763	4.62	1.502757242	0.000439399	0.001132052		[H0]_10827	0.073	0	-5.406128846	1.02E-06	1.75E-06		[H0]_103518	3.18	0	-5.419488532	4.18E-07	9.93E-07
[H0]_103853	0	3.163	5.518068322	5.28E-07	1.01E-06		[H0]_10835	0.046	0	-4.739585	8.63E-05	0.000188531		[H0]_10352	0	0.066	5.247303559	3.59E-06	9.19E-06
[H0]_103858	7.33	0.346	-4.277127169	3.73E-12	5.33E-12		[H0]_10837	0.07	0	-5.376551702	1.30E-06	2.24E-06		[H0]_103522	0	6.356	6.553964897	2.11E-12	3.71E-12
[H0]_103862	0.923	54.883	6.066190815	1.06E-92	3.69E-93		[H0]_10838	0.206	0.06	-1.771902135	4.59E-07	7.61E-07		[H0]_103524	0	9.546	7.087979087	1.13E-16	1.69E-16
[H0]_103871	0.6	5.306	3.253703888	1.67E-08	2.88E-08		[H0]_10839	0	0.17	6.637546343	3.44E-13	3.66E-13		[H0]_103527	1.43	14.673	3.482585047	2.50E-22	3.12E-22
[H0]_103877	3.41	0.156	-4.312623688	1.30E-06	2.59E-06		[H0]_1084	0.05	0.176	1.768942857	3.40E-07	5.57E-07		[H0]_103532	0	9.203	7.169731895	1.90E-17	2.76E-17
[H0]_103884	1.183	6.166	2.351183774	7.63E-07	1.48E-06		[H0]_10840	0.146	0.036	-1.911905752	6.64E-06	1.25E-05		[H0]_103554	0	1.316	4.273998425	0.000683934	0.002272973
[H0]_103887	2.213	5.556	1.405819031	0.000324473	0.000821544		[H0]_10841	0	0.136	6.361652726	2.63E-11	3.13E-11		[H0]_103558	0	16.906	7.999254846	1.14E-27	1.24E-27
[H0]_103888	0	4.79	6.055589827	2.36E-09	3.88E-09		[H0]_10842	0.036	0.003	-3.460248782	0.000782713	0.002010812		[H0]_103560	1.146	8.536	2.989417383	3.97E-12	7.07E-12
[H0]_103889	0	48.593	9.42874162	1.65E-60	8.20E-61		[H0]_10843	0	0.136	6.321110932	4.70E-11	5.68E-11		[H0]_103562	0.42	2.28	2.519110923	0.000361072	0.00115023
[H0]_10389	4.256	0.523	-3.01336186	4.41E-203	7.28E-204		[H0]_10847	0.286	0.706	1.303061636	2.20E-13	2.32E-13		[H0]_103571	144.106	3.276	-5.406461008	2.51E-227	4.85E-228
[H0]_103895	11.553	31.723	1.51594982	6.76E-17	8.02E-17		[H0]_10848	0.1	0.003	-4.866241141	2.04E-08	2.99E-08		[H0]_103572	3.036	0	-5.32420299	9.29E-07	2.26E-06
[H0]_103897	81.87	8.95	-3.096951307	7.77E-92	2.73E-92		[H0]_10849	0.096	0.026	-1.792663186	0.000263199	0.000622382		[H0]_103573	4.79	8.876	1.035534806	0.000223456	0.000692598
[H0]_1039	0.04	0	-4.608238646	0.000125238	0.000300961		[H0]_1085	0.036	0	-4.585779664	0.000188524	0.000435269		[H0]_10358	0.456	0	-7.970817296	3.94E-29	4.18E-29
[H0]_10390	0.01	0.106	3.286685527	3.10E-07	5.83E-07		[H0]_10852	0	0.046	4.778442557	6.96E-05	0.000150025		[H0]_103589	2.133	0.216	-3.309375729	0.000156968	0.000477181
[H0]_103901	1.506	0	-4.214337244	0.000756941	0.002019052		[H0]_10855	0.21	0.036	-2.564860568	1.97E-10	2.48E-10		[H0]_103594	2.533	0	-5.025209593	8.54E-06	2.26E-05
[H0]_103902	0	2.783	5.282767311	3.42E-06	7.00E-06		[H0]_10858	24.853	3.633	-2.763241747	0	0		[H0]_103606	1.6	0	-4.408153463	0.000267424	0.000837184
[H0]_103903	1.036	5.593	2.46582634	7.51E-07	1.46E-06		[H0]_10862	0.04	0	-4.584576917	0.000189486	0.000437992		[H0]_103608	2.313	0.373	-2.647719588	0.000358309	0.00114072
[H0]_103919	2.24	0.33	-2.622718549	0.000758942	0.002024846		[H0]_10863	0.04	0	-4.603701572	0.000173091	0.000396423		[H0]_10361	0	0.05	4.916571649	3.10E-05	8.69E-05
[H0]_103920	0	2.56	5.079619897	1.40E-05	3.03E-05		[H0]_1087	0.153	0.043	-1.790239974	1.83E-06	3.21E-06		[H0]_10362	0.136	0.676	2.31405177	5.14E-26	5.84E-26
[H0]_103923	0.546	45.116	6.444787439	5.30E-72	2.29E-72		[H0]_10871	0.033	0	-4.316962905	0.000623168	0.0015734		[H0]_103622	1.926	0.056	-5.111863975	7.03E-05	0.000204847
[H0]_10393	0	0.06	5.158972525	8.23E-06	1.75E-05		[H0]_10872	0	0.36	7.717544463	3.29E-24	2.22E-24		[H0]_103624	0.143	2.356	4.104073424	2.08E-05	5.71E-05
[H0]_103932	10.966	1.443	-2.82153181	5.88E-13	8.10E-13		[H0]_10875	1.096	3.846	1.800637887	6.55E-104	1.25E-104		[H0]_103625	1.893	0	-4.651882346	8.05E-05	0.000236047
[H0]_103937	872.5	2446.863	1.545518377	0	0		[H0]_10883	0.373	1.96	2.390863134	6.66E-76	1.68E-76		[H0]_10364	0.346	0.073	-2.244981849	8.27E-14	1.37E-13
[H0]_10394	0.063	0	-5.176215035	3.64E-06	7.47E-06		[H0]_10885	0.093	0.013	-2.706428324	9.89E-06	1.90E-05		[H0]_103648	0	5.026	6.146279984	6.41E-10	1.27E-09
[H0]_103952	0	1.73	4.654156926	0.000158168	0.000384794		[H0]_10893	0.106	0.03	-1.920913297	8.37E-05	0.000182598		[H0]_103655	603.41	0	-12.95457792	0	0
[H0]_103957	0	4.28	5.804250755	3.69E-08	6.51E-08		[H0]_10894	0.343	0	-7.673666765	1.31E-23	9.03E-24		[H0]_103657	57.573	1.41	-5.143359957	8.04E-87	3.82E-87
[H0]_103966	3.306	10.51	1.752349099	4.61E-08	8.20E-08		[H0]_10910	0	0.05	4.860145635	4.40E-05	9.20E-05		[H0]_103659	7.88	26.583	1.852983706	3.89E-20	5.19E-20
[H0]_103997	16.526	35.406	1.244154083	2.24E-14	2.91E-14		[H0]_10911	0.083	0.023	-1.875680675	0.000422721	0.001035186		[H0]_103670	13.05	0.59	-4.319682928	1.21E-20	1.60E-20
[H0]_103998	244.163	0	-11.56039079	3.40E-200	5.69E-201		[H0]_10912	0.003	0.056	3.638660586	5.57E-05	0.000118219		[H0]_10368	0.036	0	-4.355358195	0.00033866	0.001074946
[H0]_104	0.02	0.146	2.825609315	4.13E-10	6.51E-10		[H0]_10915	0.126	0.02	-2.796086611	1.22E-07	1.92E-07		[H0]_10369	0.053	0.003	-3.805588921	6.20E-05	0.000179344
[H0]_104002	1.99	0	-4.609339519	0.000124524	0.000299162		[H0]_10916	0.756	0	-8.780602168	9.50E-44	3.96E-44		[H0]_103694	0	1.693	4.689035925	0.000107542	0.000320552
[H0]_104005	5.693	0	-6.110868544	3.20E-10	5.01E-10		[H0]_10918	0.013	0.146	3.470429131	4.57E-10	5.92E-10		[H0]_1037	0	0.043	5.045179735	1.41E-05	3.82E-05
[H0]_10401	1.09	0.506	-1.07683846	1.28E-14	1.64E-14		[H0]_10920	0.63	0.13	-2.267964911	2.93E-24	1.97E-24		[H0]_10370	0.286	0.993	1.818237638	2.57E-28	2.77E-28
[H0]_104019	0.796	3.783	2.304890122	9.10E-05	0.000215075		[H0]_10924	0.396	0	-7.846934336	5.10E-26	3.25E-26		[H0]_103704	0.43	5.596	3.728564289	1.46E-09	2.96E-09
[H0]_104029	0.176	5.9	5.199564122	6.63E-11	1.01E-10		[H0]_10925	0.076	0	-5.482374444	5.39E-07	9.00E-07		[H0]_103710	0	3.583	5.746774996	5.28E-08	1.18E-07
[H0]_104035	1.6	6.666	2.230975202	2.95E-07	5.55E-07		[H0]_1093	0.656	0.21	-1.631151171	2.86E-19	2.30E-19		[H0]_103716	1.826	0	-4.55470931	0.000132825	0.000400097
[H0]_104054	0	70.66	9.768840897	1.08E-72	4.63E-73		[H0]_10930	0.053	0.006	-3.370050973	0.000112035	0.000249148		[H0]_103736	4.07	9.003	1.262831545	2.69E-05	7.49E-05
[H0]_104056	347.103	43.136	-2.86419781	0	0		[H0]_10931	0.47	0.126	-1.90322306	3.95E-15	3.81E-15		[H0]_103747	2.343	19.503	3.117211507	2.43E-25	2.81E-25
[H0]_10407	0.036	0.106	1.509588232	0.000593386	0.001559871		[H0]_10932	0.02	0.176	3.101281025	1.48E-10	1.85E-10		[H0]_103769	0.193	4.41	4.714571017	3.86E-09	8.00E-09
[H0]_10408	0	0.046	4.804805318	7.21E-05	0.000168453		[H0]_10933	0.393	0.033	-3.544599028	6.15E-24	4.19E-24		[H0]_103775	0	2.556	5.213433983	4.57E-06	1.18E-05
[H0]_10409	0.776	0.316	-1.288359571	4.64E-14	6.10E-14		[H0]_10939	0.046	0	-4.770588902	7.30E-05	0.000157725		[H0]_103777	5	17.303	1.856296928	2.96E-13	5.03E-13
[H0]_10410	0.433	0.153	-1.498905955	2.41E-10	3.77E-10		[H0]_10940	19.373	9.35	-1.044784074	2.45E-224	2.29E-225		[H0]_103787	19.636	0	-7.976797388	3.15E-29	3.33E-29
[H0]_10419	0.106	0	-5.860680191	6.65E-09	1.12E-08		[H0]_10943	0	0.713	8.710471236	4.13E-42	1.78E-42		[H0]_1038	1.19	2.396	1.026106461	1.34E-32	1.32E-32
[H0]_1042	0.26	0	-7.360104625	1.33E-20	1.40E-20		[H0]_1095	0.236	0.036	-2.697994504	1.42E-13	1.48E-13		[H0]_103819	23.343	8.616	-1.357517196	5.00E-11	9.37E-11
[H0]_10421	0.076	0	-5.376362347	7.49E-07	1.45E-06		[H0]_10953	0.043	0.003	-3.664161782	0.000295065	0.000703324		[H0]_103824	14.1	3.183	-1.991083809	2.49E-11	4.61E-11
[H0]_10423	0.013	0.11	2.842624345	1.02E-06	2.01E-06		[H0]_10954	0.036	0	-4.379328786	0.00048113	0.00118987		[H0]_10383	0.083	0.01	-3.321894388	3.63E-06	9.28E-06
[H0]_10428	0.23	0.03	-2.912378155	3.16E-12	4.50E-12		[H0]_10959	0.65	0.046	-3.82488823	8.35E-40	3.79E-40		[H0]_103834	1.693	0.143	-3.355358195	0.00081374	0.002735653
[H0]_10433	0.033	0	-4.231598008	0.000706238	0.001875014		[H0]_1096	0.563	0	-8.612284663	7.27E-40	3.29E-40		[H0]_10384	0.01	0.136	3.968813594	5.56E-10	1.10E-09
[H0]_10442	0.343	0.156	-1.099313504	5.66E-06	1.18E-05		[H0]_10960	0.213	0.053	-1.948150723	5.17E-08	7.84E-08		[H0]_103849	1.9	0	-4.596366294	0.000107542	0.000320332
[H0]_1045	0.123	0	-6.288030297	2.79E-11	4.16E-11		[H0]_10968	0.05	0.006	-2.940043741	0.000291981	0.000695383		[H0]_10385	0.29	0.583	1.013872906	3.15E-08	6.92E-08
[H0]_10453	0	0.036	4.425184356	0.000455609	0.001177324		[H0]_10971	0.043	0	-4.626087652	0.000154961	0.000352221		[H0]_103851	0.81	4.62	2.682227535	8.91E-07	2.17E-06
[H0]_10459	0	0.49	8.184659806	1.42E-30	1.16E-30		[H0]_10973	0.056	0.003	-4.016489321	3.01E-05	6.16E-05		[H0]_103853	0	3.163	5.518885485	4.25E-07	1.01E-06
[H0]_10460	0.03	0.15	2.274736729	3.97E-07	7.54E-07		[H0]_10974	0.18	0.073	-1.269305999	0.000124065	0.000277555		[H0]_103858	3.166	0.346	-3.079985862	1.98E-05	5.43E-05
[H0]_10462	0.073	0.216	1.603944701	1.42E-06	2.81E-06		[H0]_10982	0.1	0.033	-1.684200073	0.000279501	0.000663401		[H0]_103862	0	54.883	9.651970479	2.39E-68	1.37E-68
[H0]_10464	3.36	1.436	-1.229627268	5.42E-51	3.08E-51		[H0]_10986	0.036	0	-4.460248782	0.000338106	0.000814541		[H0]_103868	0.17	2.016	3.687922304	0.000155078	0.000471073
[H0]_10465	0.01	0.083	3.038777637	6.94E-06	1.46E-05		[H0]_10987	0	0.07	5.351800136	1.57E-06	2.74E-06		[H0]_103872	4.29	0.583	-2.753907571	3.66E-06	9.37E-06
[H0]_10470	0	0.093	5.759752632	5.75E-08	1.03E-07		[H0]_11003	0.176	0	-6.692351328	1.35E-13	1.41E-13		[H0]_103877	2.756	0.156	-3.971443213	1.64E-05	4.48E-05
[H0]_10473	0	0.083	5.597031669	2.65E-07	4.97E-07		[H0]_11009	0.163	0.07	-1.245829914	0.00026756	0.000633219		[H0]_103884	1.636	6.166	1.892569319	1.02E-05	2.72E-05
[H0]_10478	0.176	0.023	-2.975803823	2.91E-10	4.55E-10		[H0]_1101	0.046	0	-5.023184976	1.64E-05	3.23E-05		[H0]_103888	0	4.79	6.05640699	1.90E-09	3.86E-09
[H0]_10480	0.276	0.07	-1.968058739	8.10E-10	1.30E-09		[H0]_11011	0.23	0.1	-1.189429085	4.18E-05	8.73E-05		[H0]_103889	3.086	48.593	4.055214794	7.75E-72	4.26E-72
[H0]_10481	0.21	0.063	-1.749720807	5.50E-07	1.06E-06		[H0]_11016	1.323	0.46	-1.50489168	1.16E-28	6.85E-29		[H0]_103895	5.286	31.723	2.654270507	4.79E-33	4.68E-33
[H0]_10487	0.05	0.27	2.46582634	3.32E-12	4.73E-12		[H0]_11017	0.003	0.186	5.483778379	9.93E-15	9.78E-15		[H0]_103897	154.943	8.95	-4.004028574	4.53E-208	9.62E-209
[H0]_10488	0.006	0.07	3.153150559	2.35E-05	5.21E-05		[H0]_11026	0.136	0.29	1.073317658	2.82E-05	5.75E-05		[H0]_10390	0.006	0.106	3.961059114	3.80E-08	8.39E-08
[H0]_10490	0.01	0.103	3.47963214	2.24E-07	4.19E-07		[H0]_11027	0	0.036	4.458614456	0.000339126	0.000818154		[H0]_103903	1.99	5.593	1.573558707	0.000111423	0.000332763
[H0]_10498	0.376	0.103	-1.851788329	7.05E-12	1.02E-11		[H0]_11029	0.106	0	-5.999012666	3.01E-09	4.13E-09		[H0]_103904	2.126	5.183	1.393580041	0.000439805	0.001418208
[H0]_10513	0.223	0.053	-2.021267026	1.83E-08	3.17E-08		[H0]_11031	0	0.053	5.011751511	1.75E-05	3.47E-05		[H0]_103912	7	14.263	1.13510032	2.53E-06	6.39E-06
[H0]_10514	0.11	0.016	-2.571445896	3.01E-06	6.14E-06		[H0]_11035	0.036	0	-4.36398824	0.000513882	0.0012758		[H0]_103917	4.01	0.836	-2.156848283	9.26E-05	0.00027335
[H0]_10516	0.106	0.026	-2.0233858	6.18E-05	0.000143332		[H0]_11037	0.11	0	-6.019184279	2.37E-09	3.24E-09		[H0]_103918	0.15	2.18	3.911428346	7.12E-05	0.000207643
[H0]_10522	0.276	0.033	-3.003492903	1.08E-14	1.39E-14		[H0]_1104	0.003	0.036	3.131465505	0.000474635	0.001172669		[H0]_103919	2.42	0.33	-2.734230086	0.000326701	0.001034171
[H0]_10525	0.336	0	-7.519381306	1.56E-22	1.55E-22		[H0]_11040	1.89	0.566	-1.752134584	5.27E-50	1.95E-50		[H0]_103923	0.976	45.116	5.586518516	6.01E-73	3.27E-73
[H0]_10531	1.553	0.143	-3.445694184	1.30E-84	4.88E-85		[H0]_11042	0.09	0	-5.691792901	8.00E-08	1.23E-07		[H0]_103929	2.38	0	-4.875037331	2.24E-05	6.20E-05
[H0]_10532	0.06	0.003	-4.031564939	1.69E-05	3.68E-05		[H0]_11045	0	0.053	5.033046289	1.53E-05	3.00E-05		[H0]_103930	2.923	0.53	-2.307686081	0.000360534	0.001148304
[H0]_10535	0.073	0	-5.344322936	9.77E-07	1.92E-06		[H0]_1105	0.083	0	-5.838760405	1.80E-08	2.62E-08		[H0]_103932	6.29	1.443	-2.002470669	4.03E-06	1.04E-05
[H0]_10536	0	0.156	6.546199757	2.94E-12	4.18E-12		[H0]_11052	0	0.473	8.126609767	1.91E-30	1.08E-30		[H0]_103934	0	1.476	4.426001519	0.000367875	0.001174782
[H0]_10543	0.03	0.11	1.912281936	7.05E-05	0.000164339		[H0]_11054	0.026	0.103	2.037924863	4.97E-05	0.000104902		[H0]_103937	242.846	2446.863	3.43107381	0	0
[H0]_10546	0.07	0	-5.280102434	1.64E-06	3.27E-06		[H0]_11057	0.046	0.006	-2.78013677	0.000844145	0.002182383		[H0]_103950	0.116	1.94	4.18269213	8.95E-05	0.000263903
[H0]_10549	0.233	0.1	-1.229319078	3.53E-05	7.97E-05		[H0]_1106	0.166	0.053	-1.654746566	2.50E-06	4.47E-06		[H0]_103952	0	1.73	4.654974089	0.000127672	0.000383858
[H0]_1055	0.173	0.373	1.145891051	1.37E-07	2.52E-07		[H0]_11060	0.036	0.266	2.859181716	3.59E-14	3.63E-14		[H0]_103953	4.493	0.74	-2.480889077	7.86E-06	2.07E-05
[H0]_10550	0.343	0.153	-1.112224466	4.22E-06	8.71E-06		[H0]_11062	0.033	0	-4.325627766	0.000603524	0.001514468		[H0]_103957	0	4.28	5.805067918	2.96E-08	6.48E-08
[H0]_10552	0.14	0.026	-2.363324505	7.88E-07	1.53E-06		[H0]_11069	0.063	0	-5.170742164	6.07E-06	1.14E-05		[H0]_10396	0	0.92	9.110539767	5.49E-51	3.94E-51
[H0]_10559	0.106	0.033	-1.763671801	0.000220495	0.000545725		[H0]_11070	0.193	0	-6.812801882	1.51E-14	1.50E-14		[H0]_103965	1.706	5.496	1.773924822	4.11E-05	0.000116878
[H0]_10561	0.106	0.003	-4.890811409	8.47E-09	1.44E-08		[H0]_11071	0.11	0.03	-1.787752544	0.000125522	0.000281021		[H0]_103966	0.903	10.51	3.62763538	6.75E-16	1.03E-15
[H0]_10562	0.206	1.146	2.481183102	2.88E-46	1.75E-46		[H0]_11072	0.246	0.053	-2.22314361	1.95E-10	2.46E-10		[H0]_10398	0.256	0.626	1.288928023	6.40E-12	1.15E-11
[H0]_10568	0.066	0	-5.16353028	3.99E-06	8.23E-06		[H0]_11073	0.843	0.28	-1.583976113	2.01E-20	1.55E-20		[H0]_103998	414.193	0	-12.31217521	4.61E-294	6.83E-295
[H0]_10576	0.036	0.156	2.004597052	1.86E-06	3.74E-06		[H0]_11080	0.106	0.016	-2.555107968	5.22E-06	9.67E-06		[H0]_104	0	0.146	6.778760044	4.83E-14	7.93E-14
[H0]_10578	0.186	0.06	-1.64891174	4.13E-06	8.52E-06		[H0]_11083	0.456	0	-8.113517296	3.30E-30	1.88E-30		[H0]_10400	0	0.036	4.420219166	0.000377224	0.001206038
[H0]_1058	0	0.056	5.236655386	4.78E-06	9.92E-06		[H0]_11084	0.226	0	-7.034680615	1.77E-16	1.60E-16		[H0]_104005	9.99	0	-6.931550486	2.78E-16	4.19E-16
[H0]_10582	0.196	0.076	-1.363752193	3.60E-05	8.13E-05		[H0]_11085	0.053	0	-4.941923474	2.72E-05	5.52E-05		[H0]_104009	5.266	0.923	-2.530796587	1.62E-06	4.02E-06
[H0]_10594	1.336	0.226	-2.539283153	4.08E-54	2.22E-54		[H0]_11089	0.236	0.1	-1.202451024	3.41E-05	7.03E-05		[H0]_104014	0	1.606	4.478417413	0.000293119	0.000921952
[H0]_10596	0.073	0	-5.351577646	9.20E-07	1.80E-06		[H0]_11096	0.203	0	-6.900959423	2.76E-15	2.64E-15		[H0]_104018	3.446	0.913	-1.770395694	0.000960107	0.003259366
[H0]_10597	0.086	0.21	1.30749617	3.22E-05	7.23E-05		[H0]_1110	0.106	0.233	1.128397494	2.58E-05	5.22E-05		[H0]_10403	0	0.09	5.775366796	3.99E-08	8.81E-08
[H0]_10598	0	0.04	4.495573684	0.000334636	0.000848796		[H0]_11101	0.123	0	-6.162301802	4.05E-10	5.23E-10		[H0]_104030	1.603	0	-4.190179712	0.000673503	0.002233089
[H0]_10602	0.233	0.476	1.02387279	4.89E-07	9.35E-07		[H0]_11102	0.05	0	-4.784273817	6.77E-05	0.000145624		[H0]_104035	0	6.666	6.556602969	2.02E-12	3.56E-12
[H0]_10603	0	0.77	8.814200416	2.79E-43	1.79E-43		[H0]_11103	0.09	0.183	1.064252767	0.000626266	0.001581736		[H0]_10405	0.033	0.12	1.983967287	1.65E-05	4.51E-05
[H0]_10612	0.17	0.016	-3.400414149	1.14E-10	1.76E-10		[H0]_11104	0.23	0.083	-1.449983506	3.40E-06	6.16E-06		[H0]_104054	0	70.66	9.76965806	8.24E-73	4.49E-73
[H0]_10619	0.13	0.026	-2.1734071	5.04E-06	1.05E-05		[H0]_11109	0.23	0	-7.128863054	2.24E-17	1.95E-17		[H0]_104057	926.82	2920.39	1.756632593	0	0
[H0]_10622	0.186	0.033	-2.432585155	8.06E-09	1.37E-08		[H0]_1111	0.85	0.323	-1.412205888	2.52E-20	1.95E-20		[H0]_10406	0.076	0.016	-2.119606543	0.000261141	0.000816447
[H0]_10625	0.123	0.386	1.674602607	7.19E-11	1.09E-10		[H0]_11114	0.573	0	-8.383570864	4.10E-35	2.06E-35		[H0]_10407	0.02	0.106	2.413443666	5.85E-06	1.53E-05
[H0]_1063	0.043	0	-4.715389822	7.06E-05	0.000164673		[H0]_11117	0.59	0.253	-1.198012438	3.40E-10	4.37E-10		[H0]_10408	0	0.046	4.805622481	5.83E-05	0.00016801
[H0]_10632	1.46	0.083	-4.137209715	1.15E-89	4.13E-90		[H0]_1112	2.8	1.076	-1.36412012	6.54E-59	2.09E-59		[H0]_10410	0.01	0.153	3.984900838	6.37E-11	1.20E-10
[H0]_10636	0.066	0.38	2.545549979	4.02E-17	4.73E-17		[H0]_11120	0.043	0	-4.737422038	8.73E-05	0.000190869		[H0]_10416	0	0.073	5.446770384	7.76E-07	1.88E-06
[H0]_10638	0.476	0.136	-1.752565775	1.42E-13	1.91E-13		[H0]_11124	1.543	0.666	-1.199132753	5.22E-24	3.54E-24		[H0]_10417	0.146	0.013	-3.60591297	3.63E-10	7.11E-10
[H0]_10640	0.91	0.17	-2.463705407	4.92E-37	3.53E-37		[H0]_11126	0.056	0	-5.008909584	1.79E-05	3.56E-05		[H0]_1042	0.193	0	-6.961154199	1.48E-16	2.22E-16
[H0]_10644	0.013	0.063	2.243124029	0.000642522	0.001696574		[H0]_1113	3.65	0.503	-2.847196808	6.76E-196	7.15E-197		[H0]_10420	0.3	0.603	1.024684931	1.31E-08	2.80E-08
[H0]_10646	0	0.146	6.423379859	1.88E-11	2.78E-11		[H0]_11131	0.233	0.083	-1.459506409	2.58E-06	4.62E-06		[H0]_10435	0	0.41	7.915672894	2.04E-26	2.29E-26
[H0]_10647	0	0.576	8.445775451	2.47E-35	1.84E-35		[H0]_11137	0.073	0	-5.399304353	1.08E-06	1.85E-06		[H0]_10438	0.22	0.066	-1.764391405	2.06E-07	4.77E-07
[H0]_10650	0.13	0.353	1.411286097	3.36E-08	5.92E-08		[H0]_11139	0.033	0	-4.355551403	0.000532602	0.001325303		[H0]_10444	0.016	0.063	2.005806005	0.000923682	0.003129364
[H0]_10654	0.296	0	-7.326694396	3.23E-20	3.43E-20		[H0]_11140	0.35	0.12	-1.546125488	3.30E-09	4.54E-09		[H0]_10447	0.19	0.08	-1.238429604	0.000109222	0.000325745
[H0]_10657	0.323	0.063	-2.33984077	2.42E-13	3.28E-13		[H0]_11145	0.006	0.066	3.584145338	1.79E-05	3.54E-05		[H0]_10448	0.043	0.14	1.732377059	2.53E-05	7.02E-05
[H0]_10663	0.366	0.143	-1.331411887	7.43E-08	1.34E-07		[H0]_11149	0.006	0.083	3.567526224	1.40E-06	2.43E-06		[H0]_10449	0.003	0.09	4.725246177	1.08E-07	2.47E-07
[H0]_10667	0.293	0.04	-2.788125436	1.94E-14	2.52E-14		[H0]_11152	0.806	0.213	-1.928446498	2.87E-25	1.87E-25		[H0]_1045	0.05	0	-4.967174395	1.25E-05	3.37E-05
[H0]_10668	0.363	0.066	-2.400378185	3.21E-15	4.04E-15		[H0]_11153	0.09	0.006	-3.698067429	4.00E-07	6.60E-07		[H0]_10453	0	0.036	4.426001519	0.000367875	0.001174782
[H0]_1067	0.206	0.09	-1.177446241	5.13E-05	0.000117949		[H0]_11156	0.173	0.05	-1.749210104	3.58E-06	6.51E-06		[H0]_10459	0	0.49	8.185476969	1.11E-30	1.14E-30
[H0]_10673	27.363	0.066	-8.663237328	0	0		[H0]_11164	0.11	0	-5.99222563	3.26E-09	4.49E-09		[H0]_10460	0	0.15	6.488123231	5.83E-12	1.05E-11
[H0]_10675	0.116	0.03	-2.046956119	2.01E-05	4.43E-05		[H0]_11165	0	0.1	5.870533678	1.27E-08	1.83E-08		[H0]_10464	3.39	1.436	-1.244461954	1.47E-52	1.03E-52
[H0]_10679	0.01	0.07	2.840221855	4.65E-05	0.00010636		[H0]_11166	0	0.053	4.947783685	2.61E-05	5.29E-05		[H0]_10465	0	0.083	5.653126453	1.29E-07	2.95E-07
[H0]_10689	0	0.043	4.56268788	0.000245894	0.000613011		[H0]_1117	0.946	0	-9.326842099	5.05E-59	1.62E-59		[H0]_10467	0	0.066	5.314306414	2.19E-06	5.50E-06
[H0]_10691	0.03	0.37	3.590399561	4.27E-22	4.30E-22		[H0]_11172	0.133	0.046	-1.533312244	0.000144454	0.000326733		[H0]_10470	0	0.093	5.760569795	4.62E-08	1.02E-07
[H0]_10692	0.173	0.07	-1.247240986	0.000221624	0.000548639		[H0]_11173	0	1.14	9.383621249	6.58E-61	2.04E-61		[H0]_10472	0.093	0.016	-2.517930109	1.25E-05	3.36E-05
[H0]_107	0.69	0.01	-5.993741942	3.14E-60	1.57E-60		[H0]_11179	0.446	0	-8.015172456	1.37E-28	8.10E-29		[H0]_10473	0.01	0.083	3.012886332	8.61E-06	2.28E-05
[H0]_1070	0.176	0.353	1.043168695	1.66E-06	3.31E-06		[H0]_11190	2.23	0.13	-4.067897433	5.14E-138	7.50E-139		[H0]_10474	0	0.09	5.721136768	6.78E-08	1.52E-07
[H0]_10701	0.156	0.053	-1.525003074	5.68E-05	0.000131104		[H0]_11191	0.193	0.013	-3.790250177	5.23E-13	5.63E-13		[H0]_10478	0.383	0.023	-4.06086552	8.38E-25	9.80E-25
[H0]_10702	0	0.063	5.191567497	6.58E-06	1.38E-05		[H0]_11197	1.323	0.45	-1.545320922	7.05E-30	4.04E-30		[H0]_10480	0.306	0.07	-2.120400924	1.05E-11	1.90E-11
[H0]_10707	0.136	0.31	1.193641028	4.03E-06	8.31E-06		[H0]_11198	0.013	0.073	2.542246799	0.00010603	0.000234643		[H0]_10483	0.33	0.063	-2.337504671	1.03E-13	1.71E-13
[H0]_10709	0.24	0.036	-2.784351182	2.84E-12	4.03E-12		[H0]_1120	0.233	0	-7.299658736	3.95E-19	3.20E-19		[H0]_10487	0.083	0.27	1.736497278	1.53E-08	3.29E-08
[H0]_10713	0.09	0.483	2.41029175	4.42E-20	4.72E-20		[H0]_11201	0.12	0.036	-1.689765223	9.59E-05	0.000210736		[H0]_10490	0	0.103	5.929350254	8.02E-09	1.69E-08
[H0]_10715	0.033	0	-4.218671834	0.000743813	0.001982021		[H0]_11203	0.366	0	-7.736068539	1.89E-24	1.26E-24		[H0]_105	0.07	0.01	-3.022564872	2.69E-06	6.80E-06
[H0]_10718	0	0.053	4.997589003	2.35E-05	5.21E-05		[H0]_11207	0.273	0.026	-3.25397805	4.94E-16	4.57E-16		[H0]_10504	0	0.03	4.226746143	0.000819436	0.002756378
[H0]_10721	0.163	0.053	-1.649260337	1.66E-05	3.63E-05		[H0]_11212	0.073	0.493	2.739046915	1.51E-23	1.04E-23		[H0]_10509	1.69	0.613	-1.4893786	2.72E-35	2.54E-35
[H0]_10724	0.98	0.083	-3.493328607	8.55E-54	4.66E-54		[H0]_11215	0.033	0.103	1.655056102	0.000325994	0.000781841		[H0]_10513	0.136	0.053	-1.326233377	0.00040216	0.001290497
[H0]_10728	0.053	0.006	-2.737265525	0.000494724	0.001285213		[H0]_11216	0.093	0.016	-2.408658285	2.37E-05	4.78E-05		[H0]_10519	0.016	0.11	2.689035925	1.59E-06	3.95E-06
[H0]_10732	0.12	0.433	1.833770441	2.71E-13	3.69E-13		[H0]_11224	0	0.06	5.116046595	8.82E-06	1.68E-05		[H0]_10521	0.08	0.623	3.006443996	7.24E-32	7.25E-32
[H0]_10737	0.37	0.01	-5.215751666	3.27E-26	2.95E-26		[H0]_11226	0.566	0.156	-1.856861177	2.87E-17	2.52E-17		[H0]_10522	0	0.033	4.322854592	0.000564375	0.00185092
[H0]_10746	0.016	0.09	2.533048389	2.41E-05	5.33E-05		[H0]_11230	2.946	0	-10.75279631	1.22E-126	1.93E-127		[H0]_10525	0.44	0	-7.933528436	1.57E-28	1.68E-28
[H0]_10757	0.083	0	-5.519088462	2.14E-07	4.00E-07		[H0]_11236	0.126	0.323	1.357594204	1.74E-07	2.76E-07		[H0]_10531	0	0.143	6.393539055	2.35E-11	4.34E-11
[H0]_10763	0	0.066	5.280376764	3.48E-06	7.13E-06		[H0]_11237	0	0.196	6.826239674	1.15E-14	1.14E-14		[H0]_10532	0.096	0.003	-4.654406065	4.98E-08	1.11E-07
[H0]_10765	0.103	0.013	-2.843815615	1.43E-06	2.85E-06		[H0]_11240	0.246	0.016	-3.844399086	2.60E-16	2.38E-16		[H0]_10536	0.01	0.156	4.135590674	1.60E-11	2.93E-11
[H0]_10770	0.016	0.073	2.208159072	0.00027414	0.000687482		[H0]_11241	0.033	0	-4.245704222	0.000828195	0.002137224		[H0]_10538	0.03	0.1	1.665319856	0.000367047	0.001170686
[H0]_10772	0.116	0	-5.961971362	2.06E-09	3.37E-09		[H0]_11242	0.046	0	-4.767412325	7.42E-05	0.00016066		[H0]_10543	0.016	0.11	2.878413289	6.64E-07	1.60E-06
[H0]_10784	0.11	0	-5.877683005	5.49E-09	9.22E-09		[H0]_11243	0	0.043	4.661388337	0.000129329	0.000290189		[H0]_10548	0.066	0	-5.180588761	2.84E-06	7.20E-06
[H0]_10787	0	0.036	4.499689792	0.000328523	0.000832342		[H0]_11245	0.24	0.09	-1.341867846	6.99E-06	1.32E-05		[H0]_10549	0.283	0.1	-1.533356497	9.37E-08	2.12E-07
[H0]_10789	0.033	0	-4.215783555	0.000752507	0.002006631		[H0]_11246	0	0.153	6.49583692	3.48E-12	3.92E-12		[H0]_1055	0.803	0.373	-1.074788304	6.89E-13	1.19E-12
[H0]_10791	0.006	0.12	4.326536768	3.60E-09	5.99E-09		[H0]_11249	0.2	0.036	-2.419834513	2.05E-09	2.79E-09		[H0]_10551	0	0.04	4.641369491	0.0001366	0.000412078
[H0]_10793	0	0.043	4.722669272	0.000111647	0.000266782		[H0]_1125	0.026	0	-4.23347792	0.000868408	0.002249495		[H0]_10553	0.083	0.013	-2.586567155	3.22E-05	9.06E-05
[H0]_10795	0.073	0.013	-2.407499868	0.000187111	0.000459464		[H0]_11252	0.103	0	-5.886391527	1.08E-08	1.54E-08		[H0]_10555	0.043	0	-4.572870935	0.000121161	0.000363387
[H0]_10796	0	0.61	8.524395387	6.69E-37	4.82E-37		[H0]_11256	0.493	0	-8.157254231	5.92E-31	3.30E-31		[H0]_10560	0.053	0.143	1.419293031	0.000187433	0.000575083
[H0]_10797	0.276	0.066	-2.070350118	2.68E-10	4.19E-10		[H0]_11258	0.346	0.116	-1.597829955	1.45E-09	1.94E-09		[H0]_10562	0.333	1.146	1.78701553	2.86E-31	2.90E-31
[H0]_10799	0.08	0.006	-3.46821728	4.52E-06	9.35E-06		[H0]_11259	0.163	0.006	-4.527661024	1.66E-12	1.83E-12		[H0]_10567	0.133	0.303	1.15718476	6.33E-06	1.66E-05
[H0]_10808	0.056	0.003	-3.98420658	3.25E-05	7.29E-05		[H0]_11267	0.356	0.106	-1.686757311	2.95E-10	3.76E-10		[H0]_1057	0	0.046	5.029123389	1.56E-05	4.25E-05
[H0]_10815	0	0.73	8.724941868	3.28E-41	2.18E-41		[H0]_11271	0.096	0.28	1.551046204	8.79E-08	1.36E-07		[H0]_10572	0.09	0.256	1.500429421	6.34E-07	1.52E-06
[H0]_10817	0.316	0.15	-1.035831806	2.63E-05	5.86E-05		[H0]_11274	0.343	0.136	-1.322240857	1.58E-07	2.51E-07		[H0]_10574	0	0.046	4.814466616	5.55E-05	0.000159671
[H0]_10818	0.103	0.02	-2.326975381	2.11E-05	4.64E-05		[H0]_11277	0.226	0.103	-1.152580666	7.14E-05	0.000153976		[H0]_10577	0.15	0.016	-3.067777739	2.84E-09	5.83E-09
[H0]_10820	0	0.056	5.025454109	1.98E-05	4.35E-05		[H0]_11278	0.19	0.033	-2.606879784	1.17E-09	1.56E-09		[H0]_10578	0	0.06	5.150215206	7.09E-06	1.86E-05
[H0]_10824	1.246	0.393	-1.654222658	5.44E-30	4.49E-30		[H0]_1128	0.03	0	-4.271346105	0.000748992	0.001917186		[H0]_10579	0.053	0.13	1.25318462	0.00081046	0.002723563
[H0]_10831	0.23	0.11	-1.031618342	0.000270766	0.000678452		[H0]_11291	0.38	0.12	-1.678089298	6.44E-11	7.85E-11		[H0]_10583	0.046	0.116	1.372541716	0.000684534	0.002275218
[H0]_10839	0	0.103	5.927514958	1.01E-08	1.72E-08		[H0]_11292	0.116	0.023	-2.230081911	7.07E-06	1.33E-05		[H0]_10585	0.01	0.076	2.911428346	2.10E-05	5.78E-05
[H0]_10848	0.1	0.006	-3.598668985	2.82E-07	5.29E-07		[H0]_11299	0.203	0.04	-2.310450514	3.39E-09	4.67E-09		[H0]_10594	0	0.226	7.064307096	1.87E-16	2.81E-16
[H0]_10851	0.05	0.26	2.352525747	1.91E-11	2.82E-11		[H0]_11300	0.253	0.006	-5.195330241	6.67E-19	5.45E-19		[H0]_10597	0	0.21	6.966524815	1.39E-15	2.15E-15
[H0]_10858	24.853	0.046	-9.043548427	0	0		[H0]_11322	0.633	0.046	-3.740879177	3.00E-38	1.41E-38		[H0]_10598	0	0.04	4.496390847	0.000270355	0.000846894
[H0]_10862	0.04	0	-4.480503493	0.000236304	0.000587439		[H0]_11328	0.09	0	-5.712862612	6.50E-08	9.96E-08		[H0]_10602	0.146	0.476	1.703052963	2.40E-13	4.06E-13
[H0]_10863	0.04	0	-4.499628148	0.000215675	0.000533236		[H0]_11331	0.906	0.053	-4.04072321	8.11E-57	2.68E-57		[H0]_10603	0	0.77	8.815017579	2.17E-43	1.75E-43
[H0]_10864	0.006	0.066	3.316737628	2.38E-05	5.27E-05		[H0]_11342	0.193	0.086	-1.133267459	0.000242001	0.000568285		[H0]_10604	0.393	0.143	-1.449278306	2.79E-09	5.73E-09
[H0]_10865	0	0.293	7.408314781	7.82E-20	8.41E-20		[H0]_1135	0.106	0.016	-2.552740921	8.74E-07	1.49E-06		[H0]_10606	0.07	0.016	-2.109238824	0.000430116	0.001385297
[H0]_10870	0.026	0.09	1.799825938	0.000311714	0.000787131		[H0]_11353	0.083	0	-5.613169662	1.68E-07	2.68E-07		[H0]_10608	1.123	3.07	1.47097977	1.08E-61	6.65E-62
[H0]_10872	0	0.176	6.709106128	2.02E-13	2.73E-13		[H0]_11356	0.05	0	-4.943800761	2.69E-05	5.46E-05		[H0]_10625	0.126	0.386	1.610484582	1.79E-10	3.46E-10
[H0]_10875	1.096	5.92	2.436345092	3.44E-227	5.10E-228		[H0]_11358	2.343	0.86	-1.451866127	5.72E-47	2.23E-47		[H0]_10631	0.006	0.103	4.321912359	2.40E-08	5.22E-08
[H0]_10880	0.066	0	-5.152999612	4.31E-06	8.92E-06		[H0]_11360	0.08	0.013	-2.7487586	2.63E-05	5.34E-05		[H0]_10632	1.066	0.083	-3.68864865	1.01E-61	6.23E-62
[H0]_10881	0.1	0.283	1.462402559	3.54E-07	6.69E-07		[H0]_11363	0.633	0.233	-1.437774775	9.01E-14	9.31E-14		[H0]_10636	0.05	0.38	3.020091774	3.45E-20	4.59E-20
[H0]_10883	0.373	1.62	2.149138586	4.07E-55	2.18E-55		[H0]_11369	1.37	0.293	-2.224150425	8.38E-50	3.10E-50		[H0]_10638	0.053	0.136	1.370333239	0.000260534	0.000814338
[H0]_10892	0.063	0.006	-3.02697621	7.25E-05	0.000169479		[H0]_11371	0.11	0	-5.998561189	3.03E-09	4.16E-09		[H0]_10640	0.48	0.17	-1.54308739	5.67E-12	1.02E-11
[H0]_10894	0.343	0.043	-2.971466381	5.05E-18	5.75E-18		[H0]_11376	1.793	0.63	-1.489592078	1.47E-37	6.97E-38		[H0]_10644	0	0.063	5.199997844	5.03E-06	1.30E-05
[H0]_10895	0.07	0.176	1.353419703	8.51E-05	0.000200495		[H0]_11378	0.056	0	-5.029386315	1.57E-05	3.10E-05		[H0]_10646	0	0.146	6.424197022	1.51E-11	2.76E-11
[H0]_109	1.553	0.716	-1.096857316	7.38E-26	6.72E-26		[H0]_1138	0.153	0.013	-3.418844705	2.44E-11	2.89E-11		[H0]_10647	0.26	0.576	1.184685754	4.30E-10	8.46E-10
[H0]_10910	0	0.056	5.051857109	1.67E-05	3.65E-05		[H0]_11393	0.08	0	-5.514307909	4.09E-07	6.75E-07		[H0]_10648	0.073	0.006	-3.105034841	2.38E-05	6.58E-05
[H0]_10916	0.756	0	-8.676528744	5.75E-43	3.71E-43		[H0]_11396	0.093	0.406	2.145833694	2.72E-15	2.61E-15		[H0]_10652	0.03	0.103	1.800664132	0.000130996	0.000394307
[H0]_10917	0	0.053	4.908548717	4.01E-05	9.11E-05		[H0]_11399	0.06	0.013	-2.174744095	0.000738822	0.001889428		[H0]_10654	0.08	0	-5.424497895	4.01E-07	9.49E-07
[H0]_10918	0.013	0.106	2.973930765	8.81E-07	1.72E-06		[H0]_11400	0.06	0.483	2.976782021	6.36E-25	4.19E-25		[H0]_10656	0.01	0.11	3.65024533	2.94E-08	6.43E-08
[H0]_1092	0.183	0.073	-1.368049458	2.22E-05	4.91E-05		[H0]_11401	0.063	0	-5.24036796	3.68E-06	6.71E-06		[H0]_10662	0.046	0	-4.715594759	5.70E-05	0.000164113
[H0]_10929	0	0.116	6.080536185	1.76E-09	2.87E-09		[H0]_11402	0.073	0	-5.375856594	1.30E-06	2.26E-06		[H0]_10670	0	0.273	7.372545247	1.57E-19	2.13E-19
[H0]_1093	0.656	0.023	-4.753818762	1.35E-50	7.75E-51		[H0]_11406	0	0.096	5.86806711	1.30E-08	1.88E-08		[H0]_10673	0.606	0.066	-3.191747593	2.24E-32	2.22E-32
[H0]_10931	0.47	0.063	-2.828913345	1.41E-22	1.40E-22		[H0]_11408	0.06	0	-5.13010018	8.06E-06	1.53E-05		[H0]_10674	0.506	1.06	1.059454725	4.01E-14	6.56E-14
[H0]_10933	0.393	1.016	1.389334153	4.45E-20	4.75E-20		[H0]_1141	0.066	0.01	-2.773406667	3.68E-05	7.62E-05		[H0]_10675	0.14	0.03	-2.280356089	8.87E-07	2.16E-06
[H0]_10940	19.373	3.75	-2.351753266	0	0		[H0]_11418	0	0.156	6.493598447	3.61E-12	4.07E-12		[H0]_10681	0.53	4.893	3.181785508	1.70E-241	3.10E-242
[H0]_10957	0.436	0.033	-3.614576565	1.17E-25	1.07E-25		[H0]_1142	0.033	0	-4.470703139	0.000323153	0.000774538		[H0]_10683	0.106	0	-5.867700023	4.94E-09	1.03E-08
[H0]_10959	0.65	0.106	-2.537214868	3.72E-27	3.28E-27		[H0]_11420	0.01	0.136	3.766684746	1.09E-09	1.45E-09		[H0]_10687	0	0.04	4.485356797	0.000284079	0.000892315
[H0]_10961	0.113	0	-5.928844582	3.04E-09	5.03E-09		[H0]_11422	0.073	0.303	2.087935815	1.35E-11	1.57E-11		[H0]_10689	0	0.043	4.563505043	0.000198518	0.000611588
[H0]_10966	0	0.073	5.435248039	1.05E-06	2.06E-06		[H0]_11427	0.286	0	-7.385039696	4.50E-20	3.52E-20		[H0]_10690	0.056	0.253	2.127660244	3.73E-10	7.30E-10
[H0]_10971	0.043	0	-4.522014228	0.000193365	0.000475414		[H0]_11428	0.04	0	-4.5893819	0.000185522	0.000427202		[H0]_10691	0.17	0.37	1.117285535	1.57E-06	3.89E-06
[H0]_10973	0.056	0	-4.955060235	1.68E-05	3.67E-05		[H0]_11429	0.07	0.006	-3.394535941	1.40E-05	2.74E-05		[H0]_107	1.81	0.01	-7.395751321	1.60E-146	4.77E-147
[H0]_10978	0.036	0	-4.323008494	0.000481972	0.001249941		[H0]_11431	0.28	0	-7.334598664	1.65E-19	1.31E-19		[H0]_10701	0.01	0.053	2.414413545	0.000668245	0.002214777
[H0]_1098	0	0.04	4.850643661	5.59E-05	0.000129011		[H0]_11434	0.036	0	-4.454993056	0.000345718	0.000835323		[H0]_10709	0.16	0.036	-2.193632891	3.42E-07	8.07E-07
[H0]_10982	0.1	0.006	-3.819339235	8.91E-08	1.62E-07		[H0]_11440	0.16	0	-6.530013431	2.05E-12	2.29E-12		[H0]_10710	0.093	0.28	1.580349227	5.92E-08	1.33E-07
[H0]_10987	0	0.046	4.759752632	9.19E-05	0.000217391		[H0]_11442	0.063	0	-5.254050102	3.33E-06	6.03E-06		[H0]_10718	0	0.053	4.998406166	1.90E-05	5.19E-05
[H0]_11	0.063	0	-5.868976863	6.06E-09	1.02E-08		[H0]_11443	0.113	0.033	-1.715225596	0.000141207	0.00031881		[H0]_10719	0.05	0	-4.760855548	4.41E-05	0.00012566
[H0]_11000	0.023	0.14	2.537487326	2.15E-07	4.01E-07		[H0]_11444	0.126	0	-6.218435648	1.95E-10	2.45E-10		[H0]_10724	0.346	0.083	-1.998591142	4.53E-12	8.09E-12
[H0]_11001	0.076	0	-5.37506845	7.57E-07	1.47E-06		[H0]_1145	0.116	0.03	-1.908885728	1.15E-05	2.22E-05		[H0]_10729	0.01	0.166	4.183944781	4.99E-12	8.94E-12
[H0]_11003	0.176	0.03	-2.460644624	1.55E-08	2.67E-08		[H0]_11459	0.1	0	-5.88297108	1.12E-08	1.60E-08		[H0]_10733	0.053	0	-4.886881436	2.09E-05	5.74E-05
[H0]_11006	0.07	0.013	-2.187446522	0.000472035	0.001221955		[H0]_11464	0.173	0.04	-2.076024453	2.45E-07	3.95E-07		[H0]_10735	0.69	0.31	-1.158707529	3.45E-11	6.41E-11
[H0]_11007	0.166	0.076	-1.177855127	0.000450728	0.001162812		[H0]_11465	0.053	0	-4.971670817	2.26E-05	4.55E-05		[H0]_10737	0.3	0.01	-4.932908195	1.04E-21	1.32E-21
[H0]_11017	0.003	0.056	3.761928448	4.72E-05	0.000108033		[H0]_11471	0	0.153	6.516773495	2.50E-12	2.80E-12		[H0]_10746	0	0.09	5.722899377	6.67E-08	1.50E-07
[H0]_11023	0.03	0.106	1.709236543	0.000251855	0.00062872		[H0]_11476	1.66	0.453	-1.869244028	1.23E-47	4.74E-48		[H0]_10752	0.206	0.063	-1.626221838	1.76E-06	4.39E-06
[H0]_11026	0.136	0.036	-1.873307862	1.60E-05	3.48E-05		[H0]_11478	0.913	0.28	-1.685450605	1.05E-23	7.17E-24		[H0]_10763	0	0.066	5.281193927	2.80E-06	7.11E-06
[H0]_11028	0.17	0.06	-1.436600505	6.13E-05	0.000142097		[H0]_11479	0.826	0.08	-3.335307134	3.29E-45	1.33E-45		[H0]_10765	0.096	0.013	-2.716922912	4.68E-06	1.21E-05
[H0]_11031	0	0.043	4.671288366	0.000145139	0.000351621		[H0]_11483	0.163	0	-6.56550018	1.16E-12	1.27E-12		[H0]_10771	0.006	0.046	2.722983257	0.000697115	0.002320754
[H0]_11032	0	0.036	4.498319061	0.000330555	0.000837791		[H0]_11487	0.04	0.11	1.464846409	0.000654298	0.001657781		[H0]_10774	0	0.166	6.626694185	6.55E-13	1.13E-12
[H0]_11035	0.036	0	-4.259914816	0.000628546	0.001657742		[H0]_11490	0	0.043	4.716173731	9.74E-05	0.000214354		[H0]_10775	1.013	2.303	1.186860073	7.11E-34	6.84E-34
[H0]_11037	0.11	0	-5.915110855	3.57E-09	5.93E-09		[H0]_11496	1.343	0.436	-1.630210582	1.57E-32	8.36E-33		[H0]_1078	0.006	0.04	2.747929614	0.000773402	0.002590151
[H0]_1104	0.003	0.046	3.461041278	8.11E-05	0.000190604		[H0]_11498	0.013	0.136	3.463290943	2.62E-09	3.58E-09		[H0]_10782	0.473	0.02	-4.687037771	2.62E-32	2.60E-32
[H0]_11040	1.89	0.82	-1.187961354	6.14E-28	5.32E-28		[H0]_1150	0.086	0.016	-2.296801991	1.86E-05	3.70E-05		[H0]_10785	0	0.04	4.689035925	0.000107542	0.000320552
[H0]_11041	0.203	0.073	-1.448687897	1.29E-05	2.78E-05		[H0]_11501	0.343	0.166	-1.020571397	1.51E-05	2.96E-05		[H0]_10787	0	0.036	4.500506955	0.000265385	0.000830474
[H0]_11042	0.09	0	-5.587719477	1.13E-07	2.06E-07		[H0]_11503	0.12	0.043	-1.505328422	0.000337717	0.000811814		[H0]_10792	0	0.033	4.273998425	0.000683934	0.002272973
[H0]_11048	0.013	0.43	4.933643556	6.32E-30	5.23E-30		[H0]_11508	0.356	0.05	-2.875740974	1.53E-18	1.27E-18		[H0]_10793	0	0.043	4.723486435	9.02E-05	0.000266109
[H0]_1105	0.083	0.026	-1.567971536	0.000780711	0.002087436		[H0]_11509	0.106	0.016	-2.647584948	2.75E-06	4.94E-06		[H0]_10796	0	0.61	8.52521255	5.24E-37	4.74E-37
[H0]_11050	0	0.5	8.238195905	1.70E-31	1.36E-31		[H0]_11510	0	0.063	5.237205355	3.75E-06	6.83E-06		[H0]_10803	0	0.063	5.289939969	2.63E-06	6.65E-06
[H0]_11052	0	0.443	8.018299052	7.11E-28	6.17E-28		[H0]_11514	0.136	0.03	-2.096943758	4.12E-06	7.54E-06		[H0]_10804	0.003	0.066	4.32130414	4.21E-06	1.08E-05
[H0]_1106	0.166	0.083	-1.036739887	0.000633172	0.001670553		[H0]_11519	1.1	3.416	1.631933199	4.18E-80	9.99E-81		[H0]_1081	0.17	0.7	2.066659771	3.20E-27	3.53E-27
[H0]_11060	0.036	0.42	3.51183277	1.49E-24	1.41E-24		[H0]_11520	0.05	0	-4.863764411	4.32E-05	9.04E-05		[H0]_10811	0.07	0.016	-1.937946446	0.000637565	0.002107498
[H0]_11065	0.056	0	-4.896743739	2.43E-05	5.40E-05		[H0]_11521	0.036	0	-4.349899309	0.000545552	0.001359385		[H0]_10815	0	0.73	8.725759031	2.56E-41	2.14E-41
[H0]_11068	0.513	1.043	1.025091472	3.36E-13	4.58E-13		[H0]_11523	0.22	0.09	-1.228472813	5.19E-05	0.00010965		[H0]_10827	0	0.046	4.804513142	5.86E-05	0.000169083
[H0]_11069	0.063	0	-5.06666874	7.97E-06	1.69E-05		[H0]_11526	0.223	0	-7.083179133	6.17E-17	5.49E-17		[H0]_10832	0.12	0.05	-1.268910779	0.000965391	0.003277992
[H0]_1107	0	0.036	4.620531954	0.000186546	0.00045803		[H0]_11528	0.09	0	-5.722736609	5.90E-08	9.00E-08		[H0]_10837	0	0.06	5.199153916	5.06E-06	1.31E-05
[H0]_11078	6.703	1.32	-2.292730444	1.10E-234	1.58E-235		[H0]_11529	0.076	0	-5.468748709	6.06E-07	1.02E-06		[H0]_10838	0.06	0.133	1.204485683	0.000819436	0.002756293
[H0]_11083	0.456	0	-8.009443872	1.17E-29	9.75E-30		[H0]_11533	0	0.04	4.548852008	0.000224301	0.000524115		[H0]_1084	0.176	0.026	-2.89101268	1.98E-11	3.65E-11
[H0]_11084	0.226	0.593	1.398426683	2.64E-12	3.75E-12		[H0]_11534	0.14	0.393	1.450974836	2.26E-09	3.08E-09		[H0]_10841	0.136	0	-6.258396465	3.43E-11	6.38E-11
[H0]_11085	0.053	0	-4.83785005	3.49E-05	7.86E-05		[H0]_11535	2.626	0.05	-5.749772121	1.10E-181	1.25E-182		[H0]_10842	0.003	0.04	3.664788378	0.000276686	0.000867817
[H0]_11093	0.033	0.18	2.412322205	1.12E-08	1.92E-08		[H0]_11536	0.05	0	-4.808172085	5.93E-05	0.000126471		[H0]_10843	0.136	0	-6.217854671	6.06E-11	1.14E-10
[H0]_11094	0.323	0	-7.450564996	1.12E-21	1.14E-21		[H0]_11540	0.166	0	-6.587281689	8.10E-13	8.81E-13		[H0]_10847	0.706	0.183	-1.95513405	3.88E-22	4.88E-22
[H0]_11097	0.07	0.313	2.189505646	2.74E-12	3.88E-12		[H0]_11543	0.12	0	-6.119343012	7.00E-10	9.18E-10		[H0]_1085	0	0.043	4.883333144	3.76E-05	0.000106404
[H0]_11100	0.05	0	-4.767601603	5.26E-05	0.000120959		[H0]_11548	0.433	0.186	-1.208142136	4.11E-08	6.18E-08		[H0]_10851	0.083	0.26	1.636930501	7.02E-08	1.58E-07
[H0]_11101	0.123	0.02	-2.641388636	7.57E-07	1.47E-06		[H0]_11549	0.076	0	-5.44839636	7.19E-07	1.21E-06		[H0]_10852	0.046	0	-4.675186296	7.10E-05	0.000207002
[H0]_11102	0.05	0	-4.680200393	8.56E-05	0.00020162		[H0]_11551	0	0.033	4.237969697	0.000851066	0.002201296		[H0]_10854	0.003	0.046	3.808945388	0.000128697	0.000387059
[H0]_11103	0.09	0.71	3.050314692	5.40E-36	3.96E-36		[H0]_1156	0	0.05	5.086645678	1.08E-05	2.07E-05		[H0]_10855	0.036	0.103	1.588708866	0.000359742	0.001145678
[H0]_11108	2.866	6.303	1.147570054	1.94E-84	7.33E-85		[H0]_11562	0	0.423	7.945094815	1.66E-27	1.02E-27		[H0]_10858	3.633	0.046	-6.28030668	4.26E-242	7.76E-243
[H0]_11109	0.23	0	-7.02478963	4.66E-17	5.50E-17		[H0]_11566	1.173	2.58	1.142920143	4.56E-36	2.24E-36		[H0]_10865	0	0.293	7.409131944	6.21E-20	8.32E-20
[H0]_11116	0.093	0.03	-1.670675659	0.00067647	0.001790936		[H0]_11567	0.42	0.903	1.111332585	3.11E-13	3.30E-13		[H0]_1087	0.043	0.193	2.123464143	4.29E-09	8.92E-09
[H0]_11117	0.59	0.263	-1.112039844	4.57E-09	7.64E-09		[H0]_1157	0.14	0.06	-1.214966768	0.0004077	0.000995997		[H0]_10870	0.003	0.09	4.807838603	4.53E-08	1.00E-07
[H0]_1112	2.8	0.763	-1.864581686	1.15E-88	4.17E-89		[H0]_11570	0.39	0	-7.822909937	1.14E-25	7.32E-26		[H0]_10872	0.36	0.176	-1.008438335	1.07E-05	2.86E-05
[H0]_11120	0.043	0.006	-2.777358917	0.000940811	0.002545105		[H0]_11572	0.086	0.183	1.091006608	0.000471719	0.001165049		[H0]_10874	0.046	0.003	-3.703281498	0.000146701	0.000444532
[H0]_11126	0.056	0	-4.90483616	2.31E-05	5.12E-05		[H0]_11573	0.036	0	-4.460248782	0.000338106	0.000814541		[H0]_10876	0.25	0.1	-1.328078253	5.32E-06	1.38E-05
[H0]_1113	3.65	0.126	-4.801554664	9.12E-273	1.12E-273		[H0]_11575	2.126	0.576	-1.880899933	9.85E-61	3.06E-61		[H0]_10880	0.066	0	-5.235776579	1.87E-06	4.67E-06
[H0]_11130	0	0.253	7.197914604	1.24E-17	1.43E-17		[H0]_11576	0.026	0.09	1.776391208	0.000466325	0.001150667		[H0]_10885	0.013	0.126	3.234874801	1.72E-08	3.70E-08
[H0]_11131	0.233	0.046	-2.425938946	1.61E-10	2.49E-10		[H0]_11584	0.126	0	-6.243038558	1.40E-10	1.75E-10		[H0]_10886	0.063	0.19	1.580936951	4.76E-06	1.23E-05
[H0]_11134	0.05	0.006	-2.651387234	0.000726135	0.001930985		[H0]_11586	0.033	0	-4.244181589	0.000833041	0.002150941		[H0]_10889	0	0.033	4.353518765	0.000498743	0.001621823
[H0]_11137	0.073	0	-5.295230929	1.45E-06	2.89E-06		[H0]_11590	0.2	0.07	-1.554830167	3.90E-06	7.12E-06		[H0]_10893	0.03	0.12	2.092030452	1.37E-05	3.71E-05
[H0]_11138	0	0.033	4.263531092	0.000879607	0.002370062		[H0]_11594	0.006	0.12	3.887520207	5.03E-09	7.02E-09		[H0]_10894	0	0.043	4.702200384	0.000100714	0.000298682
[H0]_1114	0.03	0	-4.237306008	0.000690152	0.001829358		[H0]_11595	0.103	0.356	1.818048685	1.96E-11	2.32E-11		[H0]_10911	0.023	0.096	2.047663442	9.74E-05	0.000288189
[H0]_1115	0	0.176	6.962728928	1.84E-15	2.30E-15		[H0]_11599	0.41	0.136	-1.562176267	1.88E-10	2.37E-10		[H0]_10912	0.056	0	-4.935942255	1.53E-05	4.16E-05
[H0]_11152	0.806	0.263	-1.603930978	1.85E-19	2.01E-19		[H0]_116	0.04	0.006	-2.375280921	0.000874256	0.002265747		[H0]_10915	0.02	0.116	2.664252824	7.79E-07	1.89E-06
[H0]_11155	0.033	0.12	1.822858551	7.13E-05	0.000166434		[H0]_1160	0.213	0	-7.163913301	1.01E-17	8.65E-18		[H0]_10917	0	0.053	4.90936588	3.23E-05	9.09E-05
[H0]_11156	0.173	0.396	1.201425422	2.10E-07	3.91E-07		[H0]_11607	0	0.503	8.190686269	1.49E-31	8.16E-32		[H0]_10920	0.13	0.366	1.486944649	4.56E-09	9.50E-09
[H0]_11164	0.11	0	-5.888152206	4.87E-09	8.16E-09		[H0]_11608	0.006	0.066	3.279187762	2.31E-05	4.65E-05		[H0]_10924	0	0.363	7.776357318	1.89E-24	2.23E-24
[H0]_11165	0	0.053	4.947240105	3.19E-05	7.17E-05		[H0]_1161	0.363	0.026	-3.764042428	3.40E-26	2.16E-26		[H0]_10925	0	0.103	5.903678846	1.06E-08	2.25E-08
[H0]_11167	0	0.19	6.792834987	4.63E-14	6.08E-14		[H0]_11611	0	0.033	4.310976555	0.000636883	0.00161032		[H0]_10929	0	0.116	6.081353348	1.41E-09	2.85E-09
[H0]_1117	0.946	0.15	-2.644735704	5.69E-47	3.43E-47		[H0]_11612	0.076	0	-5.487531536	5.16E-07	8.59E-07		[H0]_1093	0.21	0.023	-3.122667591	6.76E-14	1.12E-13
[H0]_11173	0	1.083	9.286842022	5.01E-56	2.65E-56		[H0]_11616	0.853	0.363	-1.238970997	8.83E-15	8.67E-15		[H0]_10930	0.006	0.053	3.295834227	0.000167421	0.000510672
[H0]_11175	0	0.233	7.117834726	7.34E-17	8.71E-17		[H0]_11618	0.226	0.106	-1.05984061	0.000213557	0.000497513		[H0]_10932	0.176	0	-6.582987264	2.11E-13	3.56E-13
[H0]_11177	0.226	0.113	-1.001527968	0.000383224	0.000979393		[H0]_11623	0.266	0.54	1.013188362	1.02E-07	1.59E-07		[H0]_10933	0.033	1.016	4.93393318	2.98E-69	1.69E-69
[H0]_11179	0.446	0.066	-2.716539146	1.47E-20	1.54E-20		[H0]_11629	0.146	0.013	-3.485975607	6.93E-10	9.09E-10		[H0]_10940	9.35	3.75	-1.306969192	7.52E-151	2.19E-151
[H0]_11182	0.006	0.07	3.440134697	1.43E-05	3.09E-05		[H0]_11631	0.16	0	-6.541216469	1.72E-12	1.90E-12		[H0]_10943	0.713	0	-8.607214975	1.83E-41	1.53E-41
[H0]_11190	2.23	0.366	-2.579382493	1.69E-90	6.03E-91		[H0]_11634	0.033	0	-4.359775989	0.000523064	0.001300312		[H0]_1095	0.036	0.143	1.984201224	9.75E-07	2.38E-06
[H0]_11191	0.193	0.03	-2.53417366	2.39E-09	3.93E-09		[H0]_11635	0.053	0	-4.940983913	2.73E-05	5.56E-05		[H0]_10953	0.003	0.1	4.833082294	3.43E-08	7.56E-08
[H0]_11196	0.093	0.293	1.707269907	8.34E-09	1.42E-08		[H0]_11637	0.093	0	-5.817928736	2.24E-08	3.29E-08		[H0]_10954	0	0.086	5.633269692	1.55E-07	3.56E-07
[H0]_11197	1.323	0.556	-1.244789014	1.92E-21	1.97E-21		[H0]_1164	1.61	0.703	-1.182083835	6.18E-28	3.72E-28		[H0]_10957	0.36	0.033	-3.34141372	1.85E-20	2.44E-20
[H0]_1120	0.233	0	-7.195585312	8.86E-19	9.85E-19		[H0]_11642	0.26	0.033	-3.014156137	2.12E-14	2.12E-14		[H0]_1096	0	0.743	9.003853274	4.16E-48	3.12E-48
[H0]_11203	0.366	0.066	-2.428010949	1.84E-15	2.29E-15		[H0]_11645	0.383	0.03	-3.702537797	5.26E-24	3.57E-24		[H0]_10960	0.053	0.13	1.249614267	0.00080624	0.002708083
[H0]_11205	0.056	0	-4.905732522	2.30E-05	5.09E-05		[H0]_11650	0.206	0.026	-2.87999693	2.36E-11	2.79E-11		[H0]_10961	0.046	0	-4.620576848	9.50E-05	0.000280756
[H0]_11209	0.183	0.01	-4.451063306	2.95E-13	4.02E-13		[H0]_11652	3.65	0	-11.05140048	4.39E-148	5.98E-149		[H0]_10966	0	0.073	5.436065202	8.47E-07	2.06E-06
[H0]_11213	0.556	1.566	1.502413498	5.93E-33	4.60E-33		[H0]_11654	0.04	0	-4.567632317	0.000205648	0.000477985		[H0]_10968	0.006	0.06	3.089573854	0.000109281	0.000325966
[H0]_11224	0	0.046	4.76660088	8.86E-05	0.000209218		[H0]_11657	0.283	0.116	-1.279226295	2.82E-06	5.07E-06		[H0]_10970	0	0.033	4.221768467	0.000835039	0.002812021
[H0]_1123	0.103	0.036	-1.474877377	0.000387893	0.000992027		[H0]_11658	0.2	0.546	1.456376122	1.78E-12	1.97E-12		[H0]_10972	0	0.036	4.563505043	0.000198518	0.000611588
[H0]_11230	2.946	0.71	-2.028869737	3.59E-90	1.28E-90		[H0]_1166	0.05	0	-5.127624866	8.20E-06	1.56E-05		[H0]_10979	0.01	0.106	3.203118301	2.77E-07	6.48E-07
[H0]_11232	0.023	0.08	1.772033515	0.000851961	0.002291163		[H0]_11660	0.113	0.023	-2.31672147	5.89E-06	1.10E-05		[H0]_1098	0	0.04	4.851460824	4.51E-05	0.000128663
[H0]_11237	0	0.06	5.142394655	9.22E-06	1.96E-05		[H0]_11661	0.15	0.013	-3.444735782	1.00E-09	1.33E-09		[H0]_11	0.096	0	-6.466996574	1.45E-12	2.54E-12
[H0]_11246	0	0.11	6.035884418	2.97E-09	4.92E-09		[H0]_11664	0.006	0.053	2.949384604	0.000205648	0.000477946		[H0]_11000	0.026	0.14	2.39969925	3.85E-07	9.11E-07
[H0]_11252	0.103	0	-5.782318103	1.58E-08	2.72E-08		[H0]_11665	0.11	0.02	-2.330584758	1.01E-05	1.93E-05		[H0]_11002	0.036	0	-4.383927347	0.000298505	0.000939897
[H0]_11253	0.006	0.056	2.95050391	0.000213747	0.000528251		[H0]_11677	0.03	0.193	2.650568701	5.03E-10	6.53E-10		[H0]_11003	0	0.03	4.231706704	0.000804509	0.002701857
[H0]_11256	0.493	0.21	-1.238886749	5.33E-09	8.95E-09		[H0]_11678	0.036	0	-4.394507927	0.000451004	0.001109815		[H0]_11006	0.103	0.013	-2.82211073	1.30E-06	3.20E-06
[H0]_11261	0	0.146	6.432020933	1.66E-11	2.44E-11		[H0]_1168	0	0.033	4.594925176	0.000179968	0.000413479		[H0]_11009	0.07	0.15	1.138416584	0.000776188	0.002600334
[H0]_11267	0.356	0.166	-1.05192643	8.65E-06	1.84E-05		[H0]_11682	0.096	0	-5.799386167	2.72E-08	4.02E-08		[H0]_11015	0.006	0.05	2.911428346	0.000323904	0.001024983
[H0]_11268	0.123	0.02	-2.688840403	6.14E-07	1.19E-06		[H0]_11685	0.033	0	-4.337100551	0.00057539	0.001439365		[H0]_11016	0.46	1.14	1.314623357	1.50E-20	1.98E-20
[H0]_11271	0.096	0.443	2.226933543	5.40E-17	6.38E-17		[H0]_11697	0.04	0.17	2.064123156	3.29E-07	5.38E-07		[H0]_11017	0.186	0.056	-1.721849931	1.83E-06	4.56E-06
[H0]_11273	0.12	0.28	1.219833705	7.68E-06	1.62E-05		[H0]_11698	0.15	0	-6.447073393	7.51E-12	8.62E-12		[H0]_11019	0.736	1.523	1.040459491	5.46E-19	7.54E-19
[H0]_11278	0.19	0.056	-1.752827699	1.87E-06	3.75E-06		[H0]_117	0.033	0	-4.620230174	0.000159527	0.000363344		[H0]_11023	0.01	0.106	3.359971649	1.91E-07	4.43E-07
[H0]_1128	0.03	0.083	1.591883152	0.000644085	0.001700974		[H0]_11701	0.046	0.003	-3.577088703	0.000253412	0.000597479		[H0]_11026	0.29	0.036	-2.94662552	2.80E-15	4.38E-15
[H0]_11288	0.046	0.12	1.394719075	0.000658904	0.001742211		[H0]_11706	0	0.153	6.465809957	5.57E-12	6.33E-12		[H0]_11027	0.036	0	-4.355358195	0.00033866	0.001074946
[H0]_11299	0.203	1.486	2.874008151	7.67E-69	3.44E-69		[H0]_1171	0.066	0.006	-3.182499127	7.27E-06	1.37E-05		[H0]_11029	0	0.056	5.145842074	7.30E-06	1.92E-05
[H0]_113	0.143	0.066	-1.033985976	0.000743813	0.001981097		[H0]_11710	0.116	0	-6.063456991	1.40E-09	1.87E-09		[H0]_11032	0	0.036	4.499136224	0.000267029	0.000835911
[H0]_11300	0.253	0.1	-1.350190375	4.64E-06	9.61E-06		[H0]_11711	0.363	0.04	-3.10350957	9.97E-20	7.90E-20		[H0]_11041	0.246	0.073	-1.751041702	4.23E-08	9.37E-08
[H0]_11311	0.006	0.043	2.917782838	0.000836991	0.002246928		[H0]_11713	0.046	0	-4.814341852	5.73E-05	0.000121909		[H0]_11043	0	0.04	4.519561695	0.000243483	0.000758018
[H0]_11319	0	0.35	7.686414265	3.62E-23	3.54E-23		[H0]_11717	0.103	0	-5.894179374	9.88E-09	1.41E-08		[H0]_11045	0.053	0	-4.929790028	1.59E-05	4.34E-05
[H0]_11322	0.633	0.22	-1.508453711	2.73E-14	3.55E-14		[H0]_11718	0.24	0.006	-5.014798695	9.93E-18	8.50E-18		[H0]_11048	0.01	0.43	5.402609555	1.42E-30	1.46E-30
[H0]_11324	0.856	1.72	1.044404768	1.74E-21	1.78E-21		[H0]_11719	0.036	0	-4.46940048	0.000325047	0.000779427		[H0]_1105	0	0.026	4.270788869	0.000692162	0.002303354
[H0]_11325	0	0.1	5.857074704	2.14E-08	3.72E-08		[H0]_1172	0.01	0.063	2.785058032	3.75E-05	7.79E-05		[H0]_11050	0	0.5	8.239013067	1.33E-31	1.34E-31
[H0]_11328	0.09	0	-5.608789188	9.23E-08	1.68E-07		[H0]_11721	0.203	0.436	1.108363213	2.84E-07	4.62E-07		[H0]_11054	0.103	0	-5.829971223	7.53E-09	1.59E-08
[H0]_11331	0.906	0.113	-2.991791341	7.74E-44	4.91E-44		[H0]_11723	0	0.06	5.097636083	1.00E-05	1.92E-05		[H0]_11065	0.043	0	-4.545542035	0.000139002	0.000419841
[H0]_11332	0.506	0.15	-1.771768349	2.02E-14	2.63E-14		[H0]_1173	0.046	0.003	-3.980842463	4.79E-05	0.000100754		[H0]_11068	0.323	1.043	1.69354174	1.55E-26	1.74E-26
[H0]_11334	0.003	0.113	4.65123612	3.40E-09	5.64E-09		[H0]_11730	13.596	0	-12.97049507	0	0		[H0]_1107	0	0.036	4.621349117	0.000150605	0.000456935
[H0]_11335	0	0.046	4.75287172	9.53E-05	0.000225887		[H0]_11732	0.103	0.22	1.133336707	0.000110865	0.000246338		[H0]_11070	0	0.14	6.369735349	3.30E-11	6.14E-11
[H0]_11342	0.193	0.093	-1.029194035	0.000659246	0.001743153		[H0]_11733	0.076	0.01	-2.940722816	2.32E-05	4.68E-05		[H0]_11072	0.053	0.186	1.841131377	5.96E-07	1.43E-06
[H0]_11348	0.176	0.04	-2.0235585	4.86E-07	9.30E-07		[H0]_11734	0.393	0.063	-2.643395928	1.43E-18	1.18E-18		[H0]_11073	0.28	1.253	2.191053942	1.36E-44	1.08E-44
[H0]_11349	0.056	0.226	2.046726165	9.10E-09	1.55E-08		[H0]_11738	0.036	0	-4.449718114	0.000354033	0.000856645		[H0]_11074	0.04	0	-4.452968991	0.000217345	0.00067272
[H0]_11356	0.05	0.386	2.885741175	2.34E-19	2.55E-19		[H0]_11740	0.066	0.01	-2.663782176	0.000147515	0.000334012		[H0]_11078	3.896	1.32	-1.518459314	4.84E-80	2.45E-80
[H0]_11363	0.633	2.003	1.704804933	2.29E-50	1.31E-50		[H0]_11741	0.03	0.14	2.38620596	3.85E-07	6.33E-07		[H0]_1108	0	0.046	4.972957697	2.21E-05	6.11E-05
[H0]_11367	0.056	0.006	-2.898528149	0.000271001	0.000679074		[H0]_11743	0.583	0.24	-1.246238338	1.16E-10	1.44E-10		[H0]_11080	0.016	0.116	2.751175525	5.35E-07	1.28E-06
[H0]_11374	0.03	0.213	2.817873081	2.95E-11	4.40E-11		[H0]_11745	0.823	0.133	-2.622361675	6.32E-36	3.12E-36		[H0]_11084	0	0.593	8.433107298	3.54E-35	3.32E-35
[H0]_11376	1.793	0.536	-1.710992079	3.63E-44	2.29E-44		[H0]_11746	0.17	0	-6.62345473	4.43E-13	4.74E-13		[H0]_11088	0.19	0.4	1.072137212	1.23E-06	3.03E-06
[H0]_11378	0.056	0	-4.925312891	2.04E-05	4.48E-05		[H0]_11749	0.006	0.076	3.31090615	7.53E-06	1.42E-05		[H0]_11093	0.093	0.18	1.006127265	0.000826839	0.002782533
[H0]_11382	0	0.04	4.534879221	0.000279878	0.000702649		[H0]_1175	0.056	0.01	-2.260602777	0.000494882	0.001225944		[H0]_11094	0.233	0	-6.997954755	6.71E-17	9.90E-17
[H0]_11383	0.273	0.59	1.111523877	3.84E-09	6.39E-09		[H0]_11752	0.053	0.253	2.223593151	1.48E-10	1.85E-10		[H0]_11096	0	0.286	7.413504302	5.55E-20	7.43E-20
[H0]_11384	0.18	0.073	-1.317862736	0.000108747	0.00025944		[H0]_11762	0.463	0	-8.065721565	2.07E-29	1.20E-29		[H0]_11097	0.066	0.313	2.243923066	1.04E-12	1.81E-12
[H0]_11385	0.036	0	-4.437762892	0.000288902	0.000726345		[H0]_11765	0.42	0.066	-2.611268376	2.80E-19	2.26E-19		[H0]_11100	0.036	0	-4.226484976	0.000582389	0.00191379
[H0]_1139	0	1.863	10.34978311	4.14E-99	1.36E-99		[H0]_11768	0	0.07	5.323273353	1.96E-06	3.46E-06		[H0]_11103	0.183	0.71	1.986061924	6.93E-23	8.54E-23
[H0]_11390	0.486	1.133	1.207122141	8.47E-18	9.71E-18		[H0]_11770	0.64	0	-8.528372362	4.71E-38	2.21E-38		[H0]_11104	0.083	0.386	2.196344965	1.18E-14	1.89E-14
[H0]_11393	0.08	0	-5.410234485	5.62E-07	1.08E-06		[H0]_11771	0.043	0	-4.64697982	0.000139581	0.000314962		[H0]_1111	0.323	1.126	1.818926643	2.90E-36	2.66E-36
[H0]_11396	0.093	0.266	1.532252956	3.23E-07	6.09E-07		[H0]_11773	0.353	0.066	-2.481672975	3.45E-16	3.17E-16		[H0]_11112	0.313	0.143	-1.111416888	8.89E-06	2.36E-05
[H0]_11401	0.063	0.27	2.088093092	2.23E-10	3.47E-10		[H0]_11774	0.086	0.016	-2.321012984	6.66E-05	0.000143162		[H0]_11114	0	0.35	7.709034294	1.49E-23	1.81E-23
[H0]_11406	0	0.043	4.677357769	0.000140733	0.00034049		[H0]_11776	0.156	0.05	-1.65184388	2.19E-05	4.40E-05		[H0]_1113	0.503	0.126	-1.954357856	1.12E-18	1.56E-18
[H0]_11408	0.06	0.006	-3.489973856	5.34E-05	0.000122849		[H0]_11778	0.07	0	-5.338528255	1.75E-06	3.08E-06		[H0]_11130	0.02	0.253	3.561817186	1.42E-15	2.20E-15
[H0]_11412	0	0.033	4.235833104	0.000978595	0.002653619		[H0]_11782	0.006	0.086	3.811060318	6.37E-07	1.07E-06		[H0]_11138	0	0.033	4.264348255	0.000709673	0.002365361
[H0]_11413	1.026	2.213	1.10661134	3.30E-29	2.78E-29		[H0]_11784	0.243	0.096	-1.303558973	1.06E-05	2.04E-05		[H0]_1114	0.053	0	-5.143854089	3.72E-06	9.53E-06
[H0]_11415	0.086	0.013	-2.85565778	1.16E-05	2.50E-05		[H0]_11789	0.323	0.08	-1.99433729	1.97E-11	2.33E-11		[H0]_11140	0.12	0.606	2.364772816	2.67E-24	3.16E-24
[H0]_11416	0.063	0.24	1.906238051	1.65E-08	2.85E-08		[H0]_1179	0.06	0	-5.336386169	1.78E-06	3.13E-06		[H0]_11144	0.03	0.116	2.044622366	1.82E-05	4.97E-05
[H0]_1142	0.033	0	-4.366629715	0.00039877	0.001021525		[H0]_11790	0.046	0	-4.805077279	6.03E-05	0.000128817		[H0]_11149	0.083	0	-5.541512962	1.40E-07	3.22E-07
[H0]_11422	0.073	0.38	2.39511413	9.09E-16	1.12E-15		[H0]_11791	1.863	0.533	-1.805070015	8.64E-51	3.15E-51		[H0]_1115	0	0.176	6.963546091	1.47E-15	2.28E-15
[H0]_11428	0.04	0	-4.485308476	0.000231003	0.000573385		[H0]_11794	0.23	0.093	-1.325224023	1.23E-05	2.38E-05		[H0]_11151	0.003	0.036	3.514143116	0.000568304	0.001864348
[H0]_11431	0.28	0.066	-2.021071874	4.64E-10	7.33E-10		[H0]_11800	0.03	0.13	2.131574339	4.96E-06	9.16E-06		[H0]_11153	0.006	0.05	2.869405131	0.000323324	0.001022749
[H0]_11434	0.036	0	-4.350919632	0.000427206	0.001099225		[H0]_11801	0.06	0	-5.084881428	1.09E-05	2.11E-05		[H0]_11156	0.05	0.396	2.950635527	2.62E-20	3.48E-20
[H0]_1144	0.063	0	-5.306134675	1.33E-06	2.64E-06		[H0]_11802	0.03	0.146	2.324162821	4.08E-07	6.73E-07		[H0]_11160	0.01	0.066	2.580012031	0.000180809	0.000553518
[H0]_11440	0.16	0	-6.425940007	3.49E-12	4.98E-12		[H0]_11806	0.013	0.123	3.458614456	2.06E-08	3.03E-08		[H0]_11166	0.053	0	-4.844527423	2.70E-05	7.52E-05
[H0]_11441	0	0.046	4.75402082	9.47E-05	0.000224448		[H0]_11809	0.01	0.093	3.031888842	2.16E-06	3.82E-06		[H0]_11167	0	0.19	6.79365215	3.70E-14	6.04E-14
[H0]_11444	0.126	0	-6.114362224	3.05E-10	4.79E-10		[H0]_11812	0.043	0	-4.701256881	0.000105753	0.000233971		[H0]_1117	0	0.15	6.682106396	2.60E-13	4.40E-13
[H0]_11445	0.096	0	-5.771540705	1.77E-08	3.06E-08		[H0]_11814	0.06	0	-5.116849156	8.82E-06	1.68E-05		[H0]_11175	0	0.233	7.118651889	5.86E-17	8.64E-17
[H0]_11453	0.17	0.036	-2.168866018	1.65E-07	3.05E-07		[H0]_11819	0.066	0	-5.315513689	2.09E-06	3.71E-06		[H0]_11176	0.33	0.756	1.209849864	1.12E-12	1.95E-12
[H0]_11464	0.173	0.076	-1.212038093	0.000289829	0.000728851		[H0]_1182	0.08	0	-5.808172085	2.48E-08	3.66E-08		[H0]_11177	0.236	0.113	-1.083633731	0.000100054	0.000296592
[H0]_1147	0.016	0.116	2.73047397	1.28E-07	2.34E-07		[H0]_11827	0.046	0.003	-4.028220566	9.03E-05	0.000197779		[H0]_11179	0	0.066	5.29863331	2.46E-06	6.22E-06
[H0]_11479	0.826	0.106	-2.921424545	4.51E-39	3.12E-39		[H0]_11829	0	0.05	4.893515579	3.61E-05	7.48E-05		[H0]_11182	0.01	0.07	2.797095671	5.29E-05	0.000151972
[H0]_1148	0.106	0.03	-1.819441518	5.68E-05	0.000131055		[H0]_11830	0.11	0	-5.999464002	3.00E-09	4.11E-09		[H0]_11187	0.253	0.92	1.876110136	3.39E-27	3.74E-27
[H0]_11485	0.073	0.006	-3.303416455	1.64E-05	3.57E-05		[H0]_11832	0.003	0.05	3.629949027	9.20E-05	0.000201796		[H0]_11189	0.036	0	-4.355358195	0.00033866	0.001074946
[H0]_11487	0.04	0	-4.426564686	0.000304188	0.000767174		[H0]_11835	0.106	0.616	2.551110559	1.03E-26	6.44E-27		[H0]_11190	0.13	0.366	1.48851494	3.87E-09	8.02E-09
[H0]_11496	1.343	0.543	-1.315896295	1.75E-23	1.70E-23		[H0]_11842	0.573	0.133	-2.088431501	4.44E-20	3.47E-20		[H0]_11196	0.056	0.293	2.378835357	1.14E-12	1.99E-12
[H0]_11499	0.133	0.04	-1.632961629	9.80E-05	0.000232495		[H0]_11844	0	0.036	4.470370297	0.000322618	0.000773115		[H0]_11201	0.036	0.13	1.786586258	3.22E-05	9.04E-05
[H0]_1150	0.086	0.023	-1.970336145	9.86E-05	0.00023397		[H0]_11849	0.033	0	-4.235011886	0.00086316	0.00223514		[H0]_11203	0	0.066	5.30805759	2.30E-06	5.78E-06
[H0]_11504	0.143	0	-6.285966355	2.87E-11	4.28E-11		[H0]_11854	0.34	0	-7.67973415	1.09E-23	7.48E-24		[H0]_11205	0.043	0	-4.57962303	0.000117102	0.000350518
[H0]_11505	0.123	0.043	-1.4164436	0.000567532	0.001487707		[H0]_11856	1.893	0.273	-2.753721371	8.19E-85	1.85E-85		[H0]_11207	0.026	0.233	3.020777533	6.47E-13	1.11E-12
[H0]_11514	0.136	0.05	-1.410004774	0.000339559	0.000862225		[H0]_11859	0.066	0	-5.335671432	1.79E-06	3.15E-06		[H0]_11209	0.096	0.01	-3.508568781	4.98E-07	1.19E-06
[H0]_11515	0.716	0.323	-1.140997863	4.10E-11	6.17E-11		[H0]_11860	0	0.076	5.508878679	4.26E-07	7.04E-07		[H0]_11212	0.493	0.06	-3.046610069	2.13E-25	2.45E-25
[H0]_11520	0.05	0	-4.759690987	5.50E-05	0.000126828		[H0]_11862	3.22	0	-10.85868933	7.00E-134	1.05E-134		[H0]_11213	0.6	1.566	1.389874618	1.23E-29	1.29E-29
[H0]_11523	0.22	0.04	-2.444723598	5.69E-10	9.04E-10		[H0]_11869	2.186	1.076	-1.008903873	2.63E-25	1.72E-25		[H0]_11216	0.016	0.07	1.983626935	0.000674683	0.002237197
[H0]_11526	0.223	0	-6.979105709	1.27E-16	1.51E-16		[H0]_11870	0.04	0	-4.533134122	0.000242462	0.000569458		[H0]_11226	0.156	0.34	1.136685176	2.74E-06	6.95E-06
[H0]_11529	0.076	0.013	-2.65097947	6.39E-05	0.000148384		[H0]_11874	0.016	0.213	3.848289936	2.06E-14	2.06E-14		[H0]_11230	0	0.71	8.723926571	2.82E-41	2.36E-41
[H0]_11534	0.14	0.056	-1.382170566	0.00027365	0.000686157		[H0]_11875	0.11	0	-5.994944277	3.16E-09	4.34E-09		[H0]_11232	0.023	0.08	1.796001642	0.000629685	0.002080255
[H0]_11535	2.626	1.216	-1.105256785	5.83E-34	4.43E-34		[H0]_11876	0	0.313	7.536168213	7.28E-22	5.32E-22		[H0]_11233	1.77	3.86	1.137002501	7.66E-52	5.42E-52
[H0]_11536	0.05	0	-4.704098661	7.51E-05	0.000175807		[H0]_11877	0	0.05	4.910874419	3.27E-05	6.70E-05		[H0]_11236	0.323	0.066	-2.267957552	3.42E-13	5.83E-13
[H0]_11540	0.166	0.05	-1.698704282	1.12E-05	2.39E-05		[H0]_11879	0.003	0.043	3.699622555	0.000244612	0.000575017		[H0]_11237	0.196	0.06	-1.683845019	2.01E-06	5.04E-06
[H0]_11541	0.496	0	-8.064663605	1.38E-30	1.12E-30		[H0]_11881	0.223	0.076	-1.567865998	1.38E-06	2.41E-06		[H0]_11240	0.016	0.206	3.60614938	2.40E-13	4.07E-13
[H0]_11550	0.143	0.033	-2.083444453	3.23E-06	6.61E-06		[H0]_11885	0.936	0	-9.079394977	1.47E-51	5.30E-52		[H0]_11243	0.043	0	-4.558132076	0.000130572	0.000392938
[H0]_11556	0.033	0.42	3.748369154	1.27E-25	1.16E-25		[H0]_11895	0.033	0	-4.222694244	0.000904877	0.002352646		[H0]_11245	0.09	0.19	1.03276839	0.000546207	0.001787066
[H0]_11560	0.203	1.796	3.175322372	9.72E-91	3.45E-91		[H0]_11897	1.77	26.18	3.904493966	0	0		[H0]_11249	0.036	0.126	1.808391083	3.09E-05	8.65E-05
[H0]_11570	0.39	0	-7.718836513	3.33E-25	3.09E-25		[H0]_1190	0.203	0.936	2.208414738	3.55E-39	1.63E-39		[H0]_1125	0	0.026	4.221768467	0.000835039	0.002812021
[H0]_11574	0.143	0.31	1.14009596	7.96E-06	1.69E-05		[H0]_11901	0.46	0	-8.063996498	2.21E-29	1.28E-29		[H0]_11253	0	0.056	5.04893187	1.38E-05	3.73E-05
[H0]_11575	2.126	0.256	-3.015271698	9.07E-101	2.93E-101		[H0]_11902	0.103	0	-5.915381686	7.82E-09	1.11E-08		[H0]_11256	0	0.21	6.918367482	3.58E-15	5.62E-15
[H0]_11582	4.133	1.796	-1.173294813	2.72E-57	1.41E-57		[H0]_11908	0	0.033	4.305153358	0.0006521	0.001651843		[H0]_11259	0.006	0.29	5.347111362	3.34E-21	4.32E-21
[H0]_11585	0.01	0.193	4.545996689	3.76E-14	4.93E-14		[H0]_11911	0	0.036	4.458614456	0.000339126	0.000818154		[H0]_11261	0	0.146	6.432838096	1.33E-11	2.43E-11
[H0]_11589	0	0.1	5.840943022	2.53E-08	4.43E-08		[H0]_11916	0.6	0.17	-1.791509556	2.37E-17	2.07E-17		[H0]_11268	0.116	0.02	-2.62279158	1.14E-06	2.79E-06
[H0]_11592	0	0.203	6.89115882	7.44E-15	9.50E-15		[H0]_11917	0.076	0	-5.502256308	4.54E-07	7.53E-07		[H0]_11270	0.3	0.766	1.347145367	7.66E-15	1.22E-14
[H0]_11594	0.006	0.073	3.105508713	3.22E-05	7.23E-05		[H0]_11920	0.513	0.086	-2.55529634	1.80E-22	1.29E-22		[H0]_11272	0.13	0.04	-1.721897176	4.28E-05	0.000121966
[H0]_11596	0.946	0.343	-1.448984559	1.88E-19	2.05E-19		[H0]_11930	2.83	1.003	-1.489931788	1.88E-58	6.07E-59		[H0]_11273	0.076	0.28	1.886104962	1.41E-09	2.85E-09
[H0]_116	0.04	0	-4.865756046	2.95E-05	6.59E-05		[H0]_11937	0.246	0.03	-2.988501029	1.73E-13	1.81E-13		[H0]_11274	0.136	0.646	2.264239459	1.44E-24	1.70E-24
[H0]_11607	0	0.456	8.091145542	5.00E-29	4.23E-29		[H0]_11938	23.55	9.813	-1.267424604	0	0		[H0]_11277	0.103	0.223	1.126183215	0.000100554	0.000298141
[H0]_1161	0.363	0.086	-2.055918749	1.34E-14	1.73E-14		[H0]_11939	0.02	0.09	2.166180669	6.85E-05	0.000147462		[H0]_1128	0	0.083	5.863229258	1.63E-08	3.50E-08
[H0]_11610	0.51	0	-8.099749076	3.43E-31	2.76E-31		[H0]_11944	0.043	0	-4.659599897	0.000130978	0.000294187		[H0]_11285	3.706	13.146	1.839163548	0	0
[H0]_11612	0.076	0	-5.383458112	7.06E-07	1.37E-06		[H0]_11946	0	1.246	9.498949015	7.59E-65	2.22E-65		[H0]_11291	0.12	0.253	1.110250235	4.46E-05	0.00012731
[H0]_11616	0.853	0.373	-1.197898884	8.72E-14	1.16E-13		[H0]_11947	2.063	0.21	-3.269633049	8.87E-109	1.63E-109		[H0]_11299	0.04	1.486	5.184458665	7.19E-100	3.01E-100
[H0]_1162	0	0.29	7.609147191	3.44E-22	3.46E-22		[H0]_11948	0	0.27	7.293619791	4.48E-19	3.64E-19		[H0]_11300	0.006	0.1	3.845139866	1.31E-07	3.00E-07
[H0]_11621	0.016	0.136	3.091730998	1.15E-08	1.97E-08		[H0]_11952	0	0.38	7.795157531	2.74E-25	1.79E-25		[H0]_11317	0.28	0.09	-1.610199584	4.89E-08	1.09E-07
[H0]_11625	0.11	0.03	-1.94967587	6.23E-05	0.000144401		[H0]_11953	0.793	0.306	-1.370416803	6.27E-16	5.83E-16		[H0]_11319	0	0.35	7.687231428	2.87E-23	3.50E-23
[H0]_11626	0	0.07	5.364034693	1.85E-06	3.70E-06		[H0]_11954	0.066	0.006	-3.537732489	1.31E-05	2.56E-05		[H0]_1132	0.07	0.21	1.571852385	3.79E-07	8.95E-07
[H0]_11629	0.146	0.006	-4.786955593	2.85E-11	4.25E-11		[H0]_11962	0.01	0.066	2.502454466	0.000248845	0.000585724		[H0]_11322	0.046	0.22	2.232425466	2.20E-09	4.50E-09
[H0]_11630	0	0.046	4.864541534	5.17E-05	0.000118812		[H0]_11963	0.25	0.006	-5.18077625	1.81E-18	1.50E-18		[H0]_11325	0	0.1	5.857891867	1.72E-08	3.71E-08
[H0]_11633	0	0.086	5.672504291	1.33E-07	2.44E-07		[H0]_11965	0.12	0.006	-4.579715363	1.04E-09	1.38E-09		[H0]_11332	0.423	0.15	-1.53163498	1.40E-10	2.68E-10
[H0]_11635	0.053	0	-4.836910489	3.51E-05	7.91E-05		[H0]_11967	0.383	0.063	-2.578192711	2.59E-17	2.27E-17		[H0]_11333	0.003	0.04	3.636921156	0.000301119	0.000948524
[H0]_11637	0.093	0	-5.713855312	3.24E-08	5.70E-08		[H0]_11969	0.01	0.1	3.45470868	2.67E-07	4.32E-07		[H0]_11334	0.003	0.113	4.652053283	2.73E-09	5.60E-09
[H0]_11642	0.26	0.046	-2.475649259	8.82E-12	1.28E-11		[H0]_11981	0.01	0.07	2.46782122	0.000203678	0.000472994		[H0]_11335	0	0.046	4.753688883	7.70E-05	0.000225308
[H0]_1165	0	0.11	6.243216831	2.29E-10	3.56E-10		[H0]_11994	0.07	0	-5.38486697	1.21E-06	2.09E-06		[H0]_11341	0.283	0.11	-1.323069363	1.76E-06	4.39E-06
[H0]_11650	0.206	0.096	-1.090174757	0.000292307	0.000735576		[H0]_11996	0.1	0.753	2.938111352	2.89E-37	1.38E-37		[H0]_11349	0.06	0.226	1.925504666	2.51E-08	5.48E-08
[H0]_11652	3.65	0	-10.94732706	1.20E-145	2.75E-146		[H0]_11998	0.22	0.063	-1.830892162	1.10E-07	1.71E-07		[H0]_1135	0.016	0.143	3.005759998	8.59E-10	1.71E-09
[H0]_11654	0.04	0	-4.463558893	0.000255884	0.00063944		[H0]_1200	0.566	0.26	-1.121742356	2.80E-10	3.57E-10		[H0]_11351	0.396	0.843	1.092906333	2.75E-12	4.87E-12
[H0]_11658	0.2	1.013	2.362379712	3.69E-39	2.55E-39		[H0]_12000	0.116	0	-6.093785672	9.63E-10	1.28E-09		[H0]_11352	0.06	0.143	1.248538701	0.000445586	0.001437762
[H0]_1166	0.05	0	-5.023551442	1.07E-05	2.29E-05		[H0]_12001	0.423	0.093	-2.176259169	5.08E-16	4.70E-16		[H0]_11356	0	0.386	7.829541937	3.49E-25	4.05E-25
[H0]_11661	0.15	0.006	-4.864224314	3.20E-11	4.78E-11		[H0]_12004	0.326	0.093	-1.801949965	2.41E-10	3.06E-10		[H0]_11358	0.86	1.766	1.063102832	1.90E-22	2.37E-22
[H0]_11671	0.076	0.183	1.276266043	0.000104075	0.000247806		[H0]_12006	0.113	0.006	-4.024072515	1.47E-08	2.13E-08		[H0]_11363	0.233	2.003	3.142579708	3.78E-102	1.55E-102
[H0]_11677	0.03	0.14	2.188647752	1.86E-06	3.73E-06		[H0]_12008	0.083	0	-5.5893819	2.09E-07	3.36E-07		[H0]_11369	0.293	1.47	2.32629905	1.24E-54	8.42E-55
[H0]_11678	0.036	0	-4.290434503	0.000553518	0.001448109		[H0]_12016	0.516	0.06	-3.130630396	1.62E-27	9.89E-28		[H0]_11371	0	0.133	6.271190454	1.28E-10	2.45E-10
[H0]_11682	0.096	0.03	-1.698923996	0.000500691	0.001302041		[H0]_1202	0.003	0.063	4.458614456	1.28E-06	2.21E-06		[H0]_11374	0.09	0.213	1.273256107	3.52E-05	9.94E-05
[H0]_11684	0.113	0.43	1.912856907	5.85E-14	7.72E-14		[H0]_12024	0.036	0	-4.460248782	0.000338106	0.000814541		[H0]_1138	0.013	0.106	2.89378969	1.90E-07	4.39E-07
[H0]_11686	0	0.083	5.621161815	2.13E-07	3.97E-07		[H0]_12026	0.056	0	-4.94661212	2.64E-05	5.36E-05		[H0]_11382	0	0.04	4.535696384	0.000226073	0.000701042
[H0]_1169	0.96	0.043	-4.460739752	1.01E-70	4.43E-71		[H0]_12031	0	0.043	4.664803001	0.000127102	0.000284846		[H0]_11383	0.21	0.59	1.480793992	2.34E-13	3.96E-13
[H0]_11691	1	0.303	-1.712698992	1.71E-25	1.57E-25		[H0]_12041	0.046	0	-4.771646209	7.26E-05	0.000156759		[H0]_11385	0.06	0	-5.077029127	5.98E-06	1.56E-05
[H0]_11694	0	0.033	4.240759785	0.000960197	0.00260118		[H0]_12047	3.263	0.816	-1.980954822	2.56E-98	5.10E-99		[H0]_1139	0	1.863	10.35060027	3.11E-99	1.31E-99
[H0]_11698	0.15	0.053	-1.467219906	0.000123523	0.000296608		[H0]_12055	0.113	0	-6.020074282	2.35E-09	3.20E-09		[H0]_11390	0.343	1.133	1.725666319	3.45E-29	3.65E-29
[H0]_11700	0.29	0.616	1.127415162	8.85E-10	1.42E-09		[H0]_12057	0	0.046	4.709576029	0.000100892	0.000222438		[H0]_11399	0.013	0.113	3.035283699	3.21E-07	7.57E-07
[H0]_11701	0.046	0	-4.623574956	0.00011562	0.000276742		[H0]_12060	0.146	0.04	-1.779211595	1.69E-05	3.34E-05		[H0]_11400	0.483	0.056	-3.078059188	4.32E-25	5.01E-25
[H0]_11703	0.106	0.02	-2.420860684	5.96E-06	1.25E-05		[H0]_12061	0.653	0.303	-1.097678702	7.01E-10	9.19E-10		[H0]_11401	0	0.27	7.328461052	4.65E-19	6.41E-19
[H0]_11704	0.083	0	-5.47869749	3.09E-07	5.83E-07		[H0]_12066	0.226	0.083	-1.401136486	6.43E-06	1.20E-05		[H0]_1141	0.01	0.09	3.287785377	2.03E-07	4.71E-07
[H0]_1171	0.066	0.01	-2.718965551	3.40E-05	7.65E-05		[H0]_12068	0.346	2.41	2.808106243	4.07E-110	7.38E-111		[H0]_11412	0	0.033	4.236650267	0.000789563	0.002648432
[H0]_11710	0.116	0.01	-3.267849402	1.31E-07	2.41E-07		[H0]_12074	0.543	0.233	-1.224364081	7.64E-10	1.00E-09		[H0]_11416	0.11	0.24	1.157157387	4.37E-05	0.00012465
[H0]_11711	0.363	0.093	-1.98478937	2.54E-12	3.61E-12		[H0]_12079	0.013	0.176	3.904970665	1.79E-12	1.99E-12		[H0]_11418	0.156	0	-6.390342186	4.86E-12	8.69E-12
[H0]_11717	0.103	0.01	-3.351813098	4.47E-07	8.52E-07		[H0]_1208	0.05	0	-5.078060162	1.14E-05	2.21E-05		[H0]_11420	0.136	0	-6.204447638	7.30E-11	1.38E-10
[H0]_11721	0.203	0.066	-1.51581174	8.11E-06	1.72E-05		[H0]_12080	0.096	0.02	-2.219937189	4.38E-05	9.16E-05		[H0]_11427	0	0.513	8.251278349	8.12E-32	8.13E-32
[H0]_11722	0	0.043	4.66763443	0.000147825	0.000358476		[H0]_12082	0.033	0.096	1.530146327	0.000816584	0.002104375		[H0]_11429	0.006	0.063	3.283779446	3.27E-05	9.20E-05
[H0]_11726	0	0.056	5.070424869	1.48E-05	3.22E-05		[H0]_1210	0.1	0.026	-1.858905601	6.10E-05	0.000130412		[H0]_11431	0	0.066	5.31352679	2.20E-06	5.54E-06
[H0]_11727	0.01	0.066	2.690613277	0.000140163	0.000339078		[H0]_12101	0.11	0	-5.986317593	3.49E-09	4.82E-09		[H0]_1144	0.03	0	-4.233637668	0.000565787	0.001855717
[H0]_1173	0.046	0.006	-2.950769621	0.000283076	0.000710949		[H0]_12102	0.26	0	-7.226169224	2.36E-18	1.97E-18		[H0]_11445	0.156	0	-6.40467213	3.89E-12	6.93E-12
[H0]_11730	13.596	0.006	-10.87365322	0	0		[H0]_12109	0.07	0.013	-2.347467687	0.000217238	0.000506513		[H0]_1145	0.03	0.1	1.724847755	8.97E-05	0.000264455
[H0]_11732	0.103	0.366	1.869656711	1.01E-11	1.48E-11		[H0]_12111	0.066	0	-5.259336088	3.21E-06	5.79E-06		[H0]_11453	0.126	0.036	-1.748853185	4.33E-05	0.00012327
[H0]_11733	0.076	0.02	-1.887633321	0.000771568	0.002060992		[H0]_12113	0.126	0	-6.2122188	2.11E-10	2.67E-10		[H0]_11459	0	0.07	5.332122472	1.92E-06	4.79E-06
[H0]_11734	0.393	0.106	-1.870917752	1.72E-12	2.41E-12		[H0]_12117	0.506	0.116	-2.074833118	6.53E-18	5.55E-18		[H0]_11465	0	0.056	5.027222604	1.58E-05	4.31E-05
[H0]_11740	0.066	0.003	-4.144671252	1.03E-05	2.21E-05		[H0]_12125	0	0.3	7.443783651	9.31E-21	7.09E-21		[H0]_1147	0	0.116	6.316253634	6.95E-11	1.31E-10
[H0]_11746	0.17	0.046	-1.801293722	4.04E-06	8.33E-06		[H0]_12126	0.08	0.5	2.683625132	1.57E-23	1.09E-23		[H0]_11471	0.153	0	-6.413517234	3.39E-12	6.02E-12
[H0]_11752	0.053	0.363	2.759968126	1.28E-17	1.48E-17		[H0]_12138	0	0.056	5.046197657	1.40E-05	2.75E-05		[H0]_11476	0.453	2.566	2.526835488	7.80E-104	3.17E-104
[H0]_11757	0.68	0.083	-2.997794962	8.00E-34	6.09E-34		[H0]_12143	0.02	0.246	3.53647292	1.47E-15	1.39E-15		[H0]_11478	0.28	0.683	1.282649285	1.23E-12	2.14E-12
[H0]_11762	0.463	0	-7.961648141	7.09E-29	6.01E-29		[H0]_12144	0.09	0	-5.680578736	8.91E-08	1.38E-07		[H0]_1148	0.173	0.03	-2.536110227	7.90E-10	1.57E-09
[H0]_11766	0.13	0.053	-1.33731633	0.000621713	0.00163875		[H0]_12145	0.23	0.53	1.214179107	1.45E-09	1.94E-09		[H0]_11481	0.04	0	-4.480889077	0.000190502	0.000585209
[H0]_1177	0.056	0.013	-2.149924244	0.000659666	0.001744303		[H0]_12147	0	0.126	6.21602568	1.99E-10	2.51E-10		[H0]_11483	0	0.133	6.287956883	1.02E-10	1.95E-10
[H0]_11770	0.64	0	-8.424298938	2.28E-37	1.63E-37		[H0]_12148	0	0.043	4.590144078	0.000184185	0.000423912		[H0]_11484	0.06	0.006	-3.125352589	7.48E-05	0.000218773
[H0]_11773	0.353	0.156	-1.243054838	3.35E-07	6.33E-07		[H0]_1215	0.116	0.026	-2.173094926	2.20E-06	3.90E-06		[H0]_11487	0.11	0	-5.891411095	3.77E-09	7.81E-09
[H0]_11774	0.086	0.016	-2.496223318	4.26E-05	9.71E-05		[H0]_1216	0.03	0	-4.322745258	0.00060958	0.001533858		[H0]_11498	0.136	0	-6.223973132	5.57E-11	1.05E-10
[H0]_11776	0.156	0.026	-2.530803248	7.13E-08	1.29E-07		[H0]_12163	0.01	0.093	3.294259712	9.33E-07	1.59E-06		[H0]_11504	0.126	0	-6.107328213	2.69E-10	5.23E-10
[H0]_11782	0.006	0.106	4.08129093	4.23E-08	7.51E-08		[H0]_12167	0	0.063	5.200032412	4.91E-06	9.07E-06		[H0]_11508	0.05	0.216	2.13940448	6.89E-09	1.45E-08
[H0]_11784	0.243	1.09	2.207775461	1.24E-38	8.61E-39		[H0]_12168	0.183	0.056	-1.720934366	3.00E-06	5.41E-06		[H0]_11510	0.063	0	-5.133949094	4.00E-06	1.03E-05
[H0]_11789	0.323	0.063	-2.437846395	7.99E-14	1.06E-13		[H0]_12170	0.146	0.353	1.207178904	7.38E-07	1.25E-06		[H0]_11513	0	0.046	4.782145329	6.62E-05	0.000192064
[H0]_1179	0.06	0.256	2.105933373	3.50E-11	5.23E-11		[H0]_12176	0.033	0	-4.214941968	0.000932148	0.002429258		[H0]_11515	0.656	0.323	-1.007511431	7.90E-09	1.67E-08
[H0]_11790	0.046	0	-4.701003855	7.63E-05	0.000178974		[H0]_12178	0.076	0.003	-4.460248782	1.27E-06	2.20E-06		[H0]_11519	3.416	0.78	-2.099278368	1.37E-108	5.36E-109
[H0]_11794	0.23	0.06	-1.966228839	2.04E-08	3.54E-08		[H0]_12179	0.223	0.066	-1.706969434	3.09E-07	5.04E-07		[H0]_11528	0	0.133	6.3158644	6.99E-11	1.32E-10
[H0]_11796	0.186	0.503	1.42811922	4.29E-11	6.45E-11		[H0]_12180	1.593	0.4	-2.006959336	2.00E-50	7.33E-51		[H0]_11531	0	0.033	4.211761293	0.000866948	0.00292676
[H0]_11797	0.06	0.153	1.311135109	0.000322389	0.000815988		[H0]_12184	0.09	0.33	1.849125994	8.57E-11	1.05E-10		[H0]_11532	0.036	0.113	1.552013219	0.000369684	0.001180772
[H0]_11801	0.06	0	-4.980808004	1.42E-05	3.08E-05		[H0]_12187	0.143	0.59	2.048063362	4.32E-20	3.38E-20		[H0]_11533	0.04	0	-4.445595747	0.00022503	0.00069766
[H0]_11806	0.013	0.093	3.133186467	1.58E-06	3.16E-06		[H0]_12195	0.036	0	-4.30240481	0.000661395	0.001676849		[H0]_11534	0.393	0.056	-2.833145402	2.61E-19	3.56E-19
[H0]_11807	0.02	0.09	2.122365084	0.000124275	0.000298519		[H0]_12196	0.133	0	-6.32021833	4.82E-11	5.83E-11		[H0]_11535	0.05	1.216	4.644515336	2.88E-79	1.47E-79
[H0]_11808	0.61	0.033	-4.226892341	2.20E-38	1.54E-38		[H0]_12197	0.136	0	-6.303867248	6.07E-11	7.39E-11		[H0]_11538	0.013	0.066	2.273998425	0.00036492	0.001163446
[H0]_11812	0.043	0.003	-3.597183457	0.000320641	0.000811427		[H0]_12202	0.373	0.163	-1.187886232	5.22E-07	8.69E-07		[H0]_11540	0	0.05	4.888577407	3.65E-05	0.000103094
[H0]_11813	0.126	0.286	1.209179172	7.08E-06	1.49E-05		[H0]_12204	0.053	0	-4.911549825	3.27E-05	6.71E-05		[H0]_11541	0.43	0	-7.864247772	1.90E-27	2.08E-27
[H0]_11820	0	0.046	4.702574055	0.000123868	0.000297513		[H0]_12206	0.076	0.23	1.605840409	6.42E-07	1.08E-06		[H0]_11542	0.313	0.65	1.064797766	1.65E-09	3.35E-09
[H0]_11829	0	0.046	4.797021973	7.52E-05	0.000176129		[H0]_12207	0.596	0.206	-1.529311201	3.47E-14	3.51E-14		[H0]_11543	0	0.066	5.373854662	1.39E-06	3.43E-06
[H0]_11830	0.11	0.26	1.261450947	9.02E-06	1.92E-05		[H0]_12212	0	0.203	6.891573863	3.27E-15	3.14E-15		[H0]_11545	0	0.046	4.684218908	0.000110187	0.000328902
[H0]_11835	0.106	0.883	3.120780755	7.33E-46	4.49E-46		[H0]_12218	0.113	0.03	-1.846154723	8.19E-05	0.00017838		[H0]_11547	0	0.04	4.563505043	0.000198518	0.000611588
[H0]_11837	0.023	0.213	3.102023926	3.20E-12	4.56E-12		[H0]_1222	0.076	0.006	-3.893741579	4.99E-07	8.31E-07		[H0]_11549	0	0.056	5.009039143	1.77E-05	4.85E-05
[H0]_11840	0.066	0.146	1.218134129	0.000687192	0.001821183		[H0]_12220	0	0.036	4.458614456	0.000339126	0.000818154		[H0]_11550	0.116	0.033	-1.763909717	0.000103117	0.000306216
[H0]_11847	3.37	7.16	1.092690254	4.27E-88	1.55E-88		[H0]_12221	1.78	0.083	-4.386383544	9.33E-114	1.64E-114		[H0]_11551	0.033	0	-4.134713436	0.000833963	0.002807968
[H0]_1185	0.043	0	-4.791076481	4.59E-05	0.000104952		[H0]_12222	0.076	0.006	-3.533134122	3.46E-06	6.28E-06		[H0]_11556	0.036	0.42	3.544412748	9.11E-25	1.07E-24
[H0]_11852	0.043	0	-4.584924098	0.000141078	0.000341385		[H0]_12225	0.033	0	-4.283256968	0.000714421	0.00182175		[H0]_1156	0.05	0	-4.983389417	1.13E-05	3.02E-05
[H0]_11854	0.34	0	-7.575660726	2.95E-23	2.88E-23		[H0]_12229	0.096	0	-5.81588018	2.29E-08	3.37E-08		[H0]_11560	0.363	1.796	2.295681469	5.43E-65	3.23E-65
[H0]_11859	0.066	0	-5.231598008	2.39E-06	4.84E-06		[H0]_1223	0.056	0	-5.288437207	2.58E-06	4.61E-06		[H0]_11562	0.423	0.013	-4.958217738	2.84E-29	3.00E-29
[H0]_11862	3.22	0	-10.75461591	1.16E-131	2.95E-132		[H0]_12235	0.12	0.016	-2.757373485	4.93E-07	8.20E-07		[H0]_11574	0.143	0.31	1.151061899	5.56E-06	1.45E-05
[H0]_11864	0.21	0.026	-2.992739055	1.38E-11	2.02E-11		[H0]_12236	0.063	0.01	-2.586580938	0.000249727	0.000587924		[H0]_11575	0.576	0.256	-1.134371765	3.17E-09	6.54E-09
[H0]_1187	0.026	0.226	3.144652883	8.43E-15	1.08E-14		[H0]_12239	0.21	0.006	-4.67525323	1.76E-15	1.67E-15		[H0]_1158	0	0.04	4.81226066	5.62E-05	0.000161716
[H0]_11872	0.076	0	-5.357486303	8.77E-07	1.71E-06		[H0]_12240	0.033	0	-4.225783528	0.000894246	0.002322693		[H0]_11580	0.14	0.056	-1.30540455	0.000390195	0.001249849
[H0]_11874	0.016	0.186	3.652803078	3.80E-12	5.44E-12		[H0]_12241	0	0.04	4.546385862	0.000226951	0.000530709		[H0]_11584	0	0.086	5.683012137	9.75E-08	2.21E-07
[H0]_11875	0.11	0	-5.890870853	4.72E-09	7.90E-09		[H0]_12242	1.153	0	-9.376985974	1.18E-60	3.66E-61		[H0]_11585	0.016	0.193	3.517667506	1.84E-12	3.22E-12
[H0]_11876	0	0.093	5.72852675	7.80E-08	1.41E-07		[H0]_12257	0	0.126	6.222219175	1.83E-10	2.30E-10		[H0]_11588	0.283	0.123	-1.149213005	1.39E-05	3.77E-05
[H0]_11877	0	0.133	6.318546567	8.31E-11	1.27E-10		[H0]_12261	0.05	0	-4.835730593	5.08E-05	0.000107215		[H0]_11589	0	0.1	5.841760185	2.03E-08	4.41E-08
[H0]_11881	0.223	0.106	-1.027320821	0.000337336	0.000856214		[H0]_12263	0.353	0.1	-1.80025061	5.98E-11	7.28E-11		[H0]_11592	0	0.203	6.891975983	5.94E-15	9.43E-15
[H0]_11882	0	0.05	4.879360249	4.75E-05	0.00010874		[H0]_12274	0.02	0.206	3.26357617	2.19E-12	2.44E-12		[H0]_11593	0.066	0.013	-2.26452273	0.000430183	0.001385575
[H0]_11885	0.936	0	-8.975321553	1.20E-50	6.88E-51		[H0]_12276	0.01	0.063	2.600947693	0.000174535	0.000399962		[H0]_11595	0.356	0.163	-1.14467326	1.36E-06	3.36E-06
[H0]_11889	0.576	5.78	3.372953599	0	0		[H0]_12293	0.05	0	-4.824566523	5.41E-05	0.000114673		[H0]_11596	1.14	0.343	-1.730706764	1.21E-29	1.27E-29
[H0]_11897	1.77	8.856	2.379410599	0	0		[H0]_12296	0	0.1	5.857163832	1.46E-08	2.12E-08		[H0]_11599	0.136	0.43	1.678620183	4.91E-12	8.78E-12
[H0]_1190	0.203	1.663	3.020655063	1.41E-91	4.98E-92		[H0]_12304	0.04	0	-4.533134122	0.000242462	0.000569458		[H0]_1160	0	0.403	8.137606551	7.06E-30	7.37E-30
[H0]_11901	0.46	0	-7.959923074	7.56E-29	6.41E-29		[H0]_12314	1.79	0.743	-1.255941125	5.08E-29	2.97E-29		[H0]_11600	0	0.03	4.174462752	0.000996033	0.003389842
[H0]_11902	0.103	0.013	-2.904417667	1.71E-06	3.42E-06		[H0]_12316	0.166	0.05	-1.70577793	7.42E-06	1.40E-05		[H0]_11603	0.33	0.836	1.371285461	1.55E-16	2.32E-16
[H0]_11905	0.006	0.086	4.071075855	4.76E-07	9.09E-07		[H0]_12317	0.166	0.486	1.56294534	3.86E-12	4.36E-12		[H0]_11608	0.066	0	-5.218575838	2.13E-06	5.35E-06
[H0]_11910	0.18	0.463	1.347247982	1.35E-09	2.18E-09		[H0]_12322	0.25	0.013	-4.051558123	8.50E-17	7.60E-17		[H0]_1161	0.026	0.086	1.708123679	0.000287117	0.000902341
[H0]_11914	0.17	0	-6.548943387	4.71E-13	6.48E-13		[H0]_12325	0.036	0	-4.419007111	0.000405527	0.000990433		[H0]_11610	0.453	0	-7.94621059	9.84E-29	1.05E-28
[H0]_11916	0.6	0.22	-1.464223811	3.94E-13	5.40E-13		[H0]_12338	0.063	0.013	-2.245704222	0.000470379	0.001161532		[H0]_11614	0.263	0.56	1.073187433	1.83E-08	3.95E-08
[H0]_11922	4.873	1.186	-2.022827293	1.07E-146	2.45E-147		[H0]_12340	0.073	0.01	-2.808172085	5.00E-05	0.000105467		[H0]_11615	0	0.073	5.487432119	5.55E-07	1.33E-06
[H0]_11938	23.55	9.113	-1.357936112	0	0		[H0]_12348	0.07	0.156	1.183835372	0.000540375	0.001345771		[H0]_1162	0	0.29	7.609964354	2.73E-22	3.42E-22
[H0]_11946	0	0.363	7.744079606	6.31E-24	6.06E-24		[H0]_12353	0.12	0.04	-1.667870067	9.77E-05	0.000215034		[H0]_11621	0	0.136	6.376469933	3.00E-11	5.57E-11
[H0]_11948	0	0.056	5.053724675	1.65E-05	3.60E-05		[H0]_12354	0.226	0.073	-1.681622866	3.77E-07	6.20E-07		[H0]_11623	0.54	0.203	-1.41936328	9.64E-12	1.75E-11
[H0]_11951	0.016	0.093	2.470627327	2.03E-05	4.46E-05		[H0]_12355	0.226	0.096	-1.213663596	3.92E-05	8.16E-05		[H0]_11626	0	0.07	5.364851856	1.49E-06	3.69E-06
[H0]_11952	0	0.22	7.016863773	6.18E-16	7.58E-16		[H0]_12359	0	0.04	4.618595848	0.000160269	0.000365095		[H0]_11630	0	0.046	4.865358697	4.17E-05	0.000118489
[H0]_1196	0.033	0	-4.48410873	0.000232349	0.000576866		[H0]_12362	0.026	0.086	1.799158229	0.000467283	0.001153326		[H0]_11631	0	0.153	6.486048903	6.02E-12	1.08E-11
[H0]_11965	0.12	0.03	-1.996105793	2.23E-05	4.93E-05		[H0]_12374	1.283	0.32	-2.001519375	3.03E-40	1.36E-40		[H0]_11633	0	0.086	5.673321454	1.07E-07	2.43E-07
[H0]_11970	0.013	0.226	4.200170135	1.83E-15	2.29E-15		[H0]_12375	0.166	0.07	-1.275118422	0.00022638	0.000529258		[H0]_11636	0.03	0.093	1.630458107	0.000582227	0.001913016
[H0]_11974	0.176	0.036	-2.199437473	1.16E-07	2.13E-07		[H0]_12377	0.06	0	-5.143230601	7.36E-06	1.39E-05		[H0]_1164	0.703	2.76	2.001805837	1.80E-98	7.65E-99
[H0]_11986	0	0.156	6.515021446	4.77E-12	6.84E-12		[H0]_12378	0.003	0.043	3.686243525	0.000262236	0.000619941		[H0]_11645	0.03	0.273	3.224284359	8.89E-16	1.37E-15
[H0]_11996	0.1	0.743	2.920167155	1.43E-35	1.05E-35		[H0]_1238	0.093	0.033	-1.545137679	0.000388524	0.000945644		[H0]_1165	0	0.11	6.244033994	1.84E-10	3.54E-10
[H0]_1200	0.566	0.24	-1.228364385	2.36E-11	3.50E-11		[H0]_12381	0.06	0.006	-3.424624872	4.75E-05	0.000100011		[H0]_11650	0.026	0.096	1.789822174	0.000245362	0.00076439
[H0]_12000	0.116	0	-5.989712248	1.47E-09	2.39E-09		[H0]_12383	0	0.036	4.458614456	0.000339126	0.000818154		[H0]_11660	0.023	0.103	2.195571778	2.20E-05	6.09E-05
[H0]_12003	0.023	0.313	3.870617075	6.50E-20	6.96E-20		[H0]_12388	0.01	0.116	3.664936745	1.55E-08	2.25E-08		[H0]_11664	0.053	0.003	-4.859934142	1.79E-05	4.88E-05
[H0]_12004	0.326	0.773	1.266304094	1.04E-13	1.39E-13		[H0]_12391	0.46	0.153	-1.569612717	1.35E-11	1.58E-11		[H0]_11684	0.153	0.43	1.486252846	2.06E-10	3.99E-10
[H0]_12006	0.113	0.033	-1.716797935	0.000188259	0.000462407		[H0]_12393	0	0.1	5.862625771	1.38E-08	1.99E-08		[H0]_11686	0	0.083	5.621978978	1.71E-07	3.96E-07
[H0]_1201	0.003	0.17	6.644516978	6.00E-15	7.63E-15		[H0]_12394	0.143	0	-6.435111781	9.00E-12	1.04E-11		[H0]_1169	0.736	0.043	-4.086185102	1.01E-52	7.04E-53
[H0]_12012	0	0.33	7.600229842	4.44E-22	4.47E-22		[H0]_12399	0.053	0	-4.914424675	3.21E-05	6.59E-05		[H0]_11691	0.756	0.303	-1.32680368	2.34E-14	3.79E-14
[H0]_1202	0.003	0.04	3.688218762	0.000302913	0.000763796		[H0]_1240	0.063	0	-5.43444433	8.08E-07	1.37E-06		[H0]_11694	0	0.033	4.241576948	0.000774961	0.002596082
[H0]_12025	0	0.056	5.093303481	1.28E-05	2.76E-05		[H0]_12403	0.09	0.013	-2.688997522	1.37E-05	2.67E-05		[H0]_11698	0	0.053	4.979853487	2.12E-05	5.85E-05
[H0]_12031	0	0.113	6.100548669	1.38E-09	2.24E-09		[H0]_12409	0.263	0.123	-1.083557594	5.69E-05	0.00012098		[H0]_11700	0.27	0.616	1.220689928	5.95E-11	1.12E-10
[H0]_12036	0.653	2.556	2.004668401	6.13E-78	2.47E-78		[H0]_12410	0.283	0.136	-1.059523711	3.76E-05	7.81E-05		[H0]_11703	0.073	0.02	-1.866910502	0.000664802	0.002202491
[H0]_12038	0.053	0.153	1.601217323	3.62E-05	8.18E-05		[H0]_12415	0.386	0.163	-1.245487031	1.19E-07	1.86E-07		[H0]_11704	0.133	0	-6.175397872	1.09E-10	2.07E-10
[H0]_12039	0	0.093	5.808128225	3.54E-08	6.26E-08		[H0]_12417	0	0.096	5.824459667	2.07E-08	3.04E-08		[H0]_11706	0.153	0	-6.362553696	7.42E-12	1.34E-11
[H0]_12040	0	0.056	5.035884418	1.85E-05	4.06E-05		[H0]_12418	0	0.27	7.288648468	5.07E-19	4.12E-19		[H0]_11709	0.056	0.136	1.267572156	0.000527031	0.001719666
[H0]_12041	0.046	0	-4.667572785	9.16E-05	0.000216582		[H0]_12419	0.04	0	-4.466791627	0.000328861	0.0007893		[H0]_11713	0	0.05	4.858960926	4.32E-05	0.000123079
[H0]_12044	0.036	0	-4.295914833	0.000540978	0.001412989		[H0]_12420	0.04	0	-4.484955294	0.000302773	0.000722769		[H0]_11718	0.006	0.43	5.884334685	1.04E-30	1.07E-30
[H0]_12045	0.016	0.23	3.768395532	3.47E-15	4.38E-15		[H0]_12424	0.053	0	-4.97259061	2.25E-05	4.53E-05		[H0]_11719	0	0.04	4.549005473	0.000212428	0.000656896
[H0]_12047	3.263	0.59	-2.441430119	1.07E-122	2.89E-123		[H0]_12425	0.226	0.09	-1.317868538	1.42E-05	2.78E-05		[H0]_11721	0.436	0.066	-2.624174953	1.40E-19	1.89E-19
[H0]_12048	0.693	0.333	-1.027279082	2.34E-09	3.84E-09		[H0]_12433	0.126	0.026	-2.180071036	5.26E-06	9.75E-06		[H0]_11722	0	0.043	4.668451593	0.000119336	0.000357598
[H0]_12054	0.716	1.66	1.208395933	2.40E-25	2.22E-25		[H0]_12434	0.216	0.06	-1.821629613	1.86E-07	2.98E-07		[H0]_11723	0.06	0	-4.994379822	1.05E-05	2.80E-05
[H0]_12055	0.113	0.01	-3.695670903	5.15E-08	9.18E-08		[H0]_12436	0.163	0.013	-3.552640759	9.40E-11	1.16E-10		[H0]_11726	0	0.056	5.071242032	1.20E-05	3.21E-05
[H0]_12059	0.053	0.18	1.710586575	4.51E-06	9.33E-06		[H0]_12437	0	0.053	4.985593772	2.07E-05	4.13E-05		[H0]_11727	0.006	0.066	3.259714199	2.98E-05	8.34E-05
[H0]_12061	0.653	1.986	1.636027762	8.79E-47	5.31E-47		[H0]_12439	0.05	0	-4.865746135	4.27E-05	8.93E-05		[H0]_11741	0.14	0.053	-1.402374101	0.000209593	0.000647589
[H0]_12068	0.346	0.056	-2.605228044	1.17E-15	1.45E-15		[H0]_12441	0.143	0.04	-1.947105418	6.28E-06	1.18E-05		[H0]_11745	0.133	0.413	1.652142159	2.60E-11	4.81E-11
[H0]_12074	0.543	0.103	-2.358226745	2.10E-21	2.15E-21		[H0]_12443	0.053	0	-4.94941801	2.60E-05	5.26E-05		[H0]_11746	0	0.046	4.822161008	5.32E-05	0.00015272
[H0]_12079	0.013	0.083	2.774465268	2.44E-05	5.41E-05		[H0]_12447	0.166	0.07	-1.244284449	0.000276372	0.000655314		[H0]_1175	0.01	0.103	3.179927179	7.14E-08	1.61E-07
[H0]_12101	0.11	0	-5.882244169	5.21E-09	8.74E-09		[H0]_12453	0.606	0.06	-3.282185711	3.60E-33	1.89E-33		[H0]_11757	0.5	0.083	-2.541588872	1.41E-21	1.81E-21
[H0]_12102	0.26	2.836	3.502937192	2.91E-157	6.18E-158		[H0]_12455	0.073	0.013	-2.438050408	0.000148168	0.000335593		[H0]_11758	0.1	0.02	-2.130771129	4.57E-05	0.000130584
[H0]_12104	0	0.04	4.582228066	0.000224483	0.000556175		[H0]_12464	0.216	0.03	-2.833038664	1.84E-11	2.16E-11		[H0]_11764	0.056	0.006	-2.900275976	0.000187311	0.000574642
[H0]_12109	0.07	0.156	1.186924054	0.000550071	0.001438363		[H0]_1247	0.113	0	-6.239986042	1.46E-10	1.82E-10		[H0]_11765	0.066	0.226	1.728622746	2.18E-07	5.07E-07
[H0]_12117	0.506	0.22	-1.229618424	3.44E-09	5.71E-09		[H0]_12470	0.026	0.306	3.463915239	1.21E-18	1.00E-18		[H0]_11766	0.126	0.053	-1.320464816	0.000587448	0.0019311
[H0]_12133	0.02	0.09	2.117446818	0.00012	0.000287738		[H0]_12473	3.713	1.473	-1.332677286	1.12E-64	3.27E-65		[H0]_11768	0.07	0	-5.220017092	2.11E-06	5.29E-06
[H0]_12143	0.02	1.26	5.882635726	4.31E-85	1.61E-85		[H0]_12476	0	0.043	4.620941694	0.000158381	0.000360584		[H0]_11773	0.066	0.156	1.238618137	0.000387984	0.001242453
[H0]_12148	0	0.14	6.345477656	5.72E-11	8.65E-11		[H0]_12478	0.463	0.18	-1.365169296	7.13E-10	9.35E-10		[H0]_11779	0.41	0.926	1.198558071	5.02E-15	7.93E-15
[H0]_12151	0.25	0.113	-1.108459368	8.06E-05	0.000189322		[H0]_12487	0.173	0.386	1.170588351	4.28E-07	7.08E-07		[H0]_11784	0.096	1.09	3.511334434	3.49E-61	2.17E-61
[H0]_12157	0.013	0.103	3.06055181	1.02E-06	2.01E-06		[H0]_1249	0.266	0.123	-1.102456245	1.27E-05	2.47E-05		[H0]_1179	0	0.256	7.442319541	2.64E-20	3.50E-20
[H0]_1216	0.03	0	-4.218671834	0.000743813	0.001982021		[H0]_12492	0.106	0	-6.010701752	2.63E-09	3.59E-09		[H0]_11791	0.533	2.04	1.976425191	2.68E-62	1.64E-62
[H0]_12163	0.01	0.186	4.274601657	3.04E-13	4.14E-13		[H0]_1250	0.046	0.15	1.683985924	6.09E-06	1.14E-05		[H0]_11796	0.156	0.503	1.685166846	9.95E-14	1.66E-13
[H0]_12168	0.183	0.403	1.160465185	3.63E-07	6.89E-07		[H0]_12500	2.906	0	-10.71933291	1.97E-124	3.19E-125		[H0]_11797	0.07	0.153	1.122748208	0.00090347	0.003057323
[H0]_12170	0.146	0.406	1.425380317	3.14E-09	5.21E-09		[H0]_12501	0	0.033	4.262217243	0.000774388	0.001987323		[H0]_11799	0.01	0.063	2.861540889	7.09E-05	0.000206742
[H0]_12176	0.033	0.11	1.779091655	0.000156895	0.000381507		[H0]_12506	0.236	0.116	-1.022794603	0.000225796	0.00052782		[H0]_11802	0.146	0.053	-1.400517329	0.000181242	0.000554948
[H0]_12179	0.223	0.06	-1.941719172	3.94E-08	6.98E-08		[H0]_12508	0.043	0	-4.704582342	0.000104	0.000229675		[H0]_11807	0.003	0.09	4.708144748	1.29E-07	2.96E-07
[H0]_12180	1.593	0.17	-3.25872137	2.90E-82	1.12E-82		[H0]_12510	0.1	0	-5.876105761	1.20E-08	1.73E-08		[H0]_11808	0.456	0.033	-3.822685108	6.25E-28	6.78E-28
[H0]_12182	0.226	0.066	-1.812321839	1.16E-07	2.13E-07		[H0]_12515	0.036	0	-4.34564566	0.000555257	0.001385531		[H0]_11809	0.093	0.003	-4.434694254	8.45E-08	1.91E-07
[H0]_12184	0.09	0.503	2.439352742	1.73E-20	1.82E-20		[H0]_12516	0	0.953	9.105562566	2.49E-52	8.83E-53		[H0]_11811	0.233	0.06	-1.958898432	1.45E-08	3.11E-08
[H0]_12187	0.143	0	-6.266559163	3.80E-11	5.70E-11		[H0]_12523	0.156	0.053	-1.534165556	4.95E-05	0.00010444		[H0]_11814	0	0.05	4.863229258	4.22E-05	0.00012
[H0]_12196	0.133	0	-6.216144906	7.74E-11	1.18E-10		[H0]_12533	1.176	0.486	-1.262500771	8.41E-20	6.65E-20		[H0]_11817	0	0.05	4.922719507	2.99E-05	8.37E-05
[H0]_12197	0.136	0.013	-3.207025393	1.51E-08	2.59E-08		[H0]_12535	0.346	0.066	-2.43507221	4.74E-15	4.59E-15		[H0]_11819	0	0.03	4.199997844	0.000905996	0.003066665
[H0]_12202	0.373	0.15	-1.260730346	2.19E-07	4.09E-07		[H0]_12541	2.59	0.116	-4.455247832	1.17E-165	1.44E-166		[H0]_1182	0	0.123	6.38354472	2.71E-11	5.03E-11
[H0]_12204	0.053	0	-4.807476401	4.17E-05	9.49E-05		[H0]_12542	0.61	0.156	-1.963809516	1.10E-19	8.70E-20		[H0]_11820	0.006	0.046	3.167338317	0.000456354	0.001475108
[H0]_1221	0.083	0.016	-2.29204502	3.99E-05	9.06E-05		[H0]_12544	1.603	0.426	-1.8993509	4.84E-47	1.88E-47		[H0]_11827	0.003	0.063	4.414479649	6.96E-06	1.83E-05
[H0]_12212	0	0.14	6.371915216	3.94E-11	5.91E-11		[H0]_12546	0.086	0	-5.631339126	1.42E-07	2.25E-07		[H0]_11830	0	0.26	7.260914949	2.35E-18	3.31E-18
[H0]_1222	0.076	0.006	-3.264294451	2.94E-06	5.99E-06		[H0]_12548	0.006	0.073	3.379168034	9.75E-06	1.87E-05		[H0]_11832	0.05	0.01	-2.341337724	0.000951868	0.003230215
[H0]_12221	1.78	0.026	-6.082317083	1.87E-117	5.27E-118		[H0]_12553	0.116	0.016	-2.746699852	7.50E-07	1.27E-06		[H0]_11837	0	0.213	6.974684737	1.18E-15	1.82E-15
[H0]_12225	0.033	0	-4.179183544	0.000869718	0.002341795		[H0]_12556	0.04	0	-4.487531536	0.000299181	0.000713741		[H0]_11840	0.033	0.146	2.17144456	1.00E-06	2.45E-06
[H0]_12229	0.096	0	-5.711806756	3.31E-08	5.82E-08		[H0]_1256	0.03	0	-4.332808941	0.00058558	0.001467075		[H0]_11842	0.133	0.556	2.047320633	9.65E-19	1.34E-18
[H0]_12235	0.12	0.036	-1.643471444	0.000188126	0.000462069		[H0]_12563	0	0.26	7.232227238	1.99E-18	1.66E-18		[H0]_11856	0.273	1.213	2.128269857	1.41E-40	1.20E-40
[H0]_12236	0.063	0.01	-2.482507514	0.000378676	0.000967244		[H0]_12568	0.016	0.13	3.042904214	4.64E-08	7.01E-08		[H0]_11860	0.076	0	-5.405622418	4.71E-07	1.12E-06
[H0]_12237	0.243	0.06	-2.017688402	4.29E-09	7.15E-09		[H0]_12569	0.09	1.096	3.544756473	1.18E-62	3.56E-63		[H0]_11864	0.12	0.026	-2.158455748	1.07E-05	2.85E-05
[H0]_12239	0.21	0.063	-1.686594146	1.10E-06	2.17E-06		[H0]_12573	0	0.063	5.135046002	7.75E-06	1.47E-05		[H0]_11869	1.076	2.476	1.215189819	1.85E-37	1.66E-37
[H0]_12241	0	0.053	4.969175076	2.80E-05	6.25E-05		[H0]_12577	0.186	0	-6.751959488	4.66E-14	4.74E-14		[H0]_1187	0.043	0.226	2.415438118	8.87E-12	1.61E-11
[H0]_1225	0.973	0.33	-1.543839652	4.82E-25	4.49E-25		[H0]_12578	0.023	0.1	2.040887869	6.41E-05	0.000137422		[H0]_11876	0.313	0.093	-1.807641462	4.41E-10	8.67E-10
[H0]_12256	0	0.076	5.56203196	3.61E-07	6.84E-07		[H0]_12584	0.05	0.006	-2.853814751	0.000478311	0.001182355		[H0]_11877	0.05	0.133	1.407672148	0.000253353	0.000790671
[H0]_12257	0	0.236	7.100774496	1.06E-16	1.27E-16		[H0]_12589	0.036	0	-4.437778501	0.000373409	0.000906661		[H0]_11882	0	0.05	4.880177412	3.83E-05	0.000108442
[H0]_12261	0.05	0	-4.731657169	6.45E-05	0.000149739		[H0]_12592	0.146	0	-6.404766527	1.42E-11	1.66E-11		[H0]_11886	0.023	0.12	2.310180762	4.35E-06	1.12E-05
[H0]_12263	0.353	0.126	-1.45361276	2.33E-08	4.07E-08		[H0]_12595	1.213	0.003	-9.357082252	1.69E-63	5.03E-64		[H0]_11889	1.15	5.78	2.373943955	7.10E-217	1.44E-217
[H0]_12274	0.02	0.143	2.766098601	4.87E-08	8.67E-08		[H0]_12597	0.043	0.246	2.42889171	2.97E-11	3.54E-11		[H0]_11897	26.18	8.856	-1.525083367	0	0
[H0]_12275	0.593	0.143	-2.046793171	8.87E-20	9.55E-20		[H0]_12600	0	0.046	4.821912985	5.47E-05	0.000115994		[H0]_11905	0	0.086	5.685424671	9.53E-08	2.16E-07
[H0]_12293	0.05	0	-4.720493099	6.86E-05	0.00015985		[H0]_12602	0.026	0.09	1.731727052	0.000429992	0.00105446		[H0]_11914	0.183	0	-6.652149289	6.28E-14	1.04E-13
[H0]_12294	0.496	0.226	-1.135490446	4.09E-08	7.25E-08		[H0]_12605	0	0.05	4.906073433	3.36E-05	6.91E-05		[H0]_11917	0	0.05	4.822161008	5.32E-05	0.00015272
[H0]_12296	0	0.193	6.825722285	2.54E-14	3.31E-14		[H0]_12606	0.02	0.086	2.078163514	0.000185338	0.000426718		[H0]_11918	1.216	2.413	1.00205275	3.00E-27	3.31E-27
[H0]_12297	0.023	0.253	3.444621848	1.72E-15	2.14E-15		[H0]_12609	0.506	0.236	-1.09632036	5.20E-08	7.89E-08		[H0]_11920	0.086	0.253	1.564910138	3.00E-07	7.04E-07
[H0]_12311	0.12	0.016	-3.013191674	2.13E-07	3.97E-07		[H0]_12619	0.183	0.546	1.593173496	6.21E-14	6.37E-14		[H0]_11922	4.543	1.186	-1.916182874	2.97E-127	1.01E-127
[H0]_12314	1.79	0.496	-1.829484104	1.01E-47	6.01E-48		[H0]_12621	0.03	0	-4.219598331	0.000915815	0.002382991		[H0]_11937	0.03	0.416	3.750950158	3.19E-25	3.69E-25
[H0]_12316	0.166	0.073	-1.178967481	0.000475557	0.001231645		[H0]_12626	0	0.05	4.862130085	4.34E-05	9.09E-05		[H0]_11939	0.09	0.01	-3.109114041	2.18E-06	5.48E-06
[H0]_12317	0.166	0	-6.467510235	1.80E-12	2.54E-12		[H0]_12627	0.426	0.203	-1.030673293	1.80E-06	3.17E-06		[H0]_11942	0.033	0	-4.225050172	0.000585834	0.001925624
[H0]_12322	0.25	0.016	-3.967615654	3.29E-16	3.99E-16		[H0]_12628	0.09	0.003	-4.68731769	1.44E-07	2.28E-07		[H0]_11946	1.246	0.363	-1.754869409	1.89E-32	1.88E-32
[H0]_12325	0.036	0	-4.314933687	0.00049878	0.001296742		[H0]_12632	2.35	1.096	-1.087417623	3.19E-30	1.81E-30		[H0]_11947	0.21	1.073	2.351069866	7.44E-41	6.27E-41
[H0]_12339	0.18	0.043	-2.117684026	1.48E-07	2.72E-07		[H0]_12633	0.136	0	-6.346355473	3.32E-11	3.98E-11		[H0]_11948	0.27	0.056	-2.239895116	4.84E-11	9.07E-11
[H0]_12342	0	0.043	4.63557322	0.000173311	0.000423877		[H0]_12634	0.043	0	-4.701256881	0.000105753	0.000233971		[H0]_11951	0.013	0.093	2.793372585	4.91E-06	1.27E-05
[H0]_12345	0.056	0	-4.926196625	2.02E-05	4.45E-05		[H0]_12640	0.013	0.07	2.349680084	0.000229721	0.000537533		[H0]_11953	0.306	0.896	1.555509993	8.87E-21	1.16E-20
[H0]_12348	0.07	0.013	-2.20802459	0.000427207	0.001099253		[H0]_12644	0.036	0	-4.46548543	0.000330833	0.000794284		[H0]_11958	0.026	0.11	2.018127308	2.91E-05	8.13E-05
[H0]_12350	1.266	0.556	-1.201102497	1.29E-19	1.40E-19		[H0]_12646	0.2	0.583	1.535939828	5.24E-14	5.35E-14		[H0]_1196	0.056	0	-5.143854089	3.72E-06	9.53E-06
[H0]_12354	0.226	0.04	-2.505244652	1.63E-10	2.52E-10		[H0]_12649	0.06	0.003	-4.109768263	2.39E-05	4.82E-05		[H0]_11963	0.006	0.386	5.817144699	2.31E-27	2.54E-27
[H0]_12359	0	0.103	5.901306776	1.34E-08	2.30E-08		[H0]_12653	0.12	0.02	-2.692534645	6.59E-07	1.11E-06		[H0]_11967	0.063	0.343	2.419410993	1.75E-14	2.82E-14
[H0]_12361	1.156	0.546	-1.094118719	8.77E-16	1.08E-15		[H0]_12656	0.56	0.11	-2.331800416	2.74E-22	1.97E-22		[H0]_11969	0.1	0.033	-1.60913359	0.000448608	0.001448004
[H0]_12365	0	0.473	8.144586868	6.69E-30	5.53E-30		[H0]_12657	0.12	0.013	-3.079747632	1.24E-07	1.94E-07		[H0]_11970	0.023	0.226	3.381022327	1.16E-13	1.94E-13
[H0]_12367	0.106	0.34	1.686673127	7.96E-10	1.27E-09		[H0]_12666	0.036	0	-4.354140454	0.000535776	0.001333741		[H0]_11974	0.136	0.036	-1.83873372	1.69E-05	4.60E-05
[H0]_12370	0.013	0.083	2.56268788	5.17E-05	0.000118953		[H0]_12669	0	0.043	4.624453326	0.000155658	0.000353924		[H0]_11981	0.07	0.013	-2.344387077	0.000273575	0.000857681
[H0]_12374	1.283	0.54	-1.226885655	3.78E-20	4.02E-20		[H0]_12674	0.68	0.28	-1.29032378	1.01E-12	1.10E-12		[H0]_11986	0	0.156	6.515838609	3.82E-12	6.80E-12
[H0]_12375	0.166	0.026	-2.638342722	1.54E-08	2.66E-08		[H0]_12675	0.04	0	-4.507977512	0.000272429	0.000645517		[H0]_11994	0	0.083	5.628889352	1.61E-07	3.71E-07
[H0]_12377	0.06	0	-5.039157177	9.63E-06	2.05E-05		[H0]_12678	0.493	0.17	-1.53108232	6.80E-12	7.78E-12		[H0]_11998	0.063	0.253	2.042672879	1.37E-09	2.76E-09
[H0]_12379	0	0.12	6.107308146	1.27E-09	2.06E-09		[H0]_12689	0.166	0.05	-1.717454351	7.95E-06	1.51E-05		[H0]_12001	0.093	0.216	1.252552804	3.25E-05	9.14E-05
[H0]_1238	0.093	0.02	-2.126393714	2.39E-05	5.31E-05		[H0]_12693	0	0.38	7.775944839	5.13E-25	3.37E-25		[H0]_12003	0	0.313	7.519899681	3.35E-21	4.33E-21
[H0]_12380	0	0.12	6.1140361	1.17E-09	1.90E-09		[H0]_12694	0.343	0.046	-2.859893515	2.37E-17	2.06E-17		[H0]_12004	0.093	0.773	3.068254059	3.00E-39	2.60E-39
[H0]_12381	0.06	0.153	1.370723961	0.000181407	0.000444912		[H0]_12696	0	0.173	6.630869203	3.85E-13	4.11E-13		[H0]_12008	0	0.08	5.583692032	2.42E-07	5.64E-07
[H0]_12391	0.46	0	-7.943540349	1.38E-28	1.18E-28		[H0]_127	0.06	0	-5.587581906	2.13E-07	3.42E-07		[H0]_1201	0	0.17	6.884121	6.90E-15	1.10E-14
[H0]_12399	0.053	0.203	1.948804583	1.77E-07	3.27E-07		[H0]_1270	0.303	0.093	-1.726382426	1.68E-10	2.11E-10		[H0]_12010	0.1	0.206	1.00467496	0.000492751	0.001600787
[H0]_1240	0.063	0	-5.330370906	1.09E-06	2.16E-06		[H0]_12701	1.54	0.543	-1.496331231	1.94E-32	1.04E-32		[H0]_12012	0	0.33	7.601047005	3.52E-22	4.42E-22
[H0]_12406	0	0.33	7.627915502	2.01E-22	2.01E-22		[H0]_12706	0.246	0.1	-1.283046586	1.14E-05	2.21E-05		[H0]_12016	0.06	0.39	2.715370073	3.47E-18	4.90E-18
[H0]_12409	0.263	0.133	-1.000068502	0.000166236	0.000405563		[H0]_12709	0.08	0.016	-2.296156883	0.000144626	0.000327149		[H0]_12018	0.053	0	-4.849191815	2.63E-05	7.30E-05
[H0]_12410	0.283	0.71	1.321224258	1.97E-13	2.66E-13		[H0]_12712	0	0.746	8.750325162	4.77E-43	2.02E-43		[H0]_12020	0.076	0.233	1.600337916	5.47E-07	1.31E-06
[H0]_12414	0.036	0.14	1.897984412	1.36E-05	2.95E-05		[H0]_12713	0.05	0	-4.779025739	6.97E-05	0.000150163		[H0]_12025	0	0.056	5.094120644	1.03E-05	2.75E-05
[H0]_12415	0.386	0.156	-1.282729147	8.84E-08	1.60E-07		[H0]_12715	0.156	0.04	-1.889212955	4.34E-06	7.97E-06		[H0]_12026	0	0.056	4.990623571	1.99E-05	5.46E-05
[H0]_12417	0	0.05	4.921902344	3.71E-05	8.39E-05		[H0]_12719	0.133	0.84	2.670156202	2.73E-37	1.31E-37		[H0]_12027	0.583	0.266	-1.121327925	3.41E-09	7.05E-09
[H0]_12419	0.04	0	-4.362718203	0.000405657	0.001040411		[H0]_12721	0.136	0.026	-2.410755508	5.92E-07	9.91E-07		[H0]_12029	0	0.06	5.104073424	9.65E-06	2.57E-05
[H0]_1242	0.19	0.87	2.169315923	8.79E-35	6.59E-35		[H0]_12726	0.063	0	-5.248744676	3.47E-06	6.29E-06		[H0]_12031	0.043	0.113	1.435745668	0.000488386	0.00158593
[H0]_12421	0.043	0.003	-3.580440193	0.000349419	0.000888564		[H0]_12732	0.05	0	-4.800940516	6.17E-05	0.000132013		[H0]_12036	0.476	2.556	2.442817348	4.64E-99	1.96E-99
[H0]_12423	0	0.073	5.423740939	1.15E-06	2.27E-06		[H0]_12734	0.04	0	-4.597752305	0.000178144	0.000408964		[H0]_12039	0	0.093	5.808945388	2.85E-08	6.23E-08
[H0]_12425	0.226	0.073	-1.623972322	7.70E-07	1.50E-06		[H0]_12738	3.523	1.643	-1.084392365	3.84E-44	1.59E-44		[H0]_12040	0	0.056	5.036701581	1.49E-05	4.05E-05
[H0]_12428	0	0.07	5.385696066	1.56E-06	3.11E-06		[H0]_12744	0.06	0.01	-2.585779664	0.000251004	0.00059128		[H0]_12045	0.02	0.23	3.476081864	1.67E-14	2.70E-14
[H0]_12430	0	0.073	5.373785203	1.71E-06	3.42E-06		[H0]_12748	0	0.05	4.82395069	5.41E-05	0.000114584		[H0]_12054	0.706	1.66	1.241226566	1.84E-26	2.06E-26
[H0]_12433	0.126	0.016	-2.940940026	1.51E-07	2.79E-07		[H0]_12750	0.02	0.103	2.307582547	1.80E-05	3.58E-05		[H0]_12057	0.046	0	-4.606319768	0.000102255	0.000303499
[H0]_12439	0.05	0	-4.761672711	5.44E-05	0.000125334		[H0]_12753	0.203	0.04	-2.309760057	4.51E-09	6.27E-09		[H0]_12059	0.053	0.18	1.711403738	3.61E-06	9.24E-06
[H0]_1244	0.283	0.036	-3.052187364	2.51E-17	2.93E-17		[H0]_12757	0.1	0	-5.852316365	1.55E-08	2.26E-08		[H0]_12060	0.04	0.21	2.335125657	1.88E-09	3.83E-09
[H0]_12441	0.143	0.046	-1.632199691	5.97E-05	0.00013828		[H0]_12758	0	0.103	5.9094358	8.28E-09	1.17E-08		[H0]_12061	0.303	1.986	2.733706464	9.73E-88	4.58E-88
[H0]_12453	0.606	0.176	-1.736569788	2.19E-16	2.64E-16		[H0]_12761	0.08	0	-5.561532117	2.69E-07	4.37E-07		[H0]_12068	2.41	0.056	-5.413334286	8.89E-160	2.45E-160
[H0]_12456	0.013	0.07	2.437836392	0.000176793	0.000432871		[H0]_12763	0.233	0.07	-1.698295186	2.42E-07	3.90E-07		[H0]_12072	0.026	0.1	1.95467025	8.43E-05	0.0002476
[H0]_1246	0	0.146	6.601187913	1.22E-12	1.71E-12		[H0]_12764	0.343	0.036	-3.145082498	1.29E-18	1.07E-18		[H0]_12074	0.233	0.103	-1.133862664	7.55E-05	0.000220766
[H0]_12461	0.56	1.373	1.314195774	4.82E-24	4.61E-24		[H0]_12779	0.066	0	-5.282515413	2.69E-06	4.83E-06		[H0]_12079	0.176	0.083	-1.130505398	0.000378132	0.001209108
[H0]_12462	0.64	1.41	1.149491291	4.74E-20	5.07E-20		[H0]_12781	0.376	0.04	-3.265563597	1.19E-21	8.81E-22		[H0]_12082	0.096	0.02	-2.348810781	2.07E-05	5.70E-05
[H0]_1247	0.113	0.02	-2.52947039	7.05E-07	1.37E-06		[H0]_12782	0.033	0	-4.227325693	0.000889098	0.002307862		[H0]_12088	0	0.033	4.305707285	0.0006041	0.001990697
[H0]_12470	0.026	0.706	4.68696434	1.58E-47	9.45E-48		[H0]_12783	0.406	0.123	-1.716796848	1.01E-11	1.16E-11		[H0]_1209	0.02	0.116	2.490324846	3.37E-07	7.94E-07
[H0]_1248	0.23	0.07	-1.726364937	3.14E-08	5.52E-08		[H0]_12784	0.68	0.01	-5.864687174	3.59E-47	1.40E-47		[H0]_121	0.033	0	-4.563818701	0.000126854	0.000381294
[H0]_12480	0.796	2.563	1.692944472	4.56E-61	2.25E-61		[H0]_12787	0.216	0.593	1.442766097	4.31E-13	4.62E-13		[H0]_1210	0.026	0.196	2.858383779	3.53E-12	6.28E-12
[H0]_12482	0.083	0.196	1.227832275	0.000120382	0.000288704		[H0]_12791	0.39	0.073	-2.360695768	6.11E-16	5.67E-16		[H0]_12102	0	2.836	10.72910642	3.85E-121	1.37E-121
[H0]_1249	0.266	0.106	-1.27396248	1.68E-06	3.36E-06		[H0]_12793	0.023	0.09	1.810410768	0.000380189	0.000923988		[H0]_12104	0	0.04	4.583045229	0.000181221	0.000554872
[H0]_12492	0.106	0	-5.906628328	3.94E-09	6.56E-09		[H0]_12795	0.326	0.143	-1.156320878	4.16E-06	7.63E-06		[H0]_12109	0.013	0.156	3.534391741	1.37E-10	2.63E-10
[H0]_1250	0.046	0.62	3.741723167	1.91E-42	1.24E-42		[H0]_12797	0.166	0.023	-2.845654643	2.31E-09	3.15E-09		[H0]_12113	0	0.15	6.46303225	8.50E-12	1.54E-11
[H0]_12516	0	0.86	8.953943188	1.00E-46	6.07E-47		[H0]_12804	1.016	0.123	-3.023556916	3.08E-50	1.13E-50		[H0]_12124	0.033	0	-4.099127732	0.000954382	0.003239095
[H0]_12528	0.06	0	-4.993511594	1.31E-05	2.83E-05		[H0]_12805	0.493	0.063	-2.905218645	1.71E-24	1.14E-24		[H0]_12125	0.3	0	-7.34052739	1.77E-20	2.34E-20
[H0]_12530	0.08	0.003	-4.378503606	1.23E-06	2.43E-06		[H0]_12808	0.076	0	-5.439110015	7.77E-07	1.32E-06		[H0]_12126	0.5	0.056	-3.168162963	8.99E-27	1.00E-26
[H0]_12531	0.006	0.106	3.883029053	4.34E-08	7.70E-08		[H0]_1281	0.09	0.033	-1.510081424	0.000602246	0.001511072		[H0]_12128	0.143	0.05	-1.545585251	8.02E-05	0.000235007
[H0]_12533	1.176	2.423	1.066658009	8.88E-30	7.38E-30		[H0]_12810	0.106	0.04	-1.494874661	0.000597051	0.001497396		[H0]_12133	0	0.09	5.719960498	6.86E-08	1.54E-07
[H0]_12535	0.346	0.113	-1.616923639	2.33E-09	3.82E-09		[H0]_12812	0.02	0.26	3.728703619	5.71E-17	5.07E-17		[H0]_12138	0.056	0.006	-3.127365967	0.000123082	0.000369389
[H0]_12546	0.086	0	-5.527265702	1.99E-07	3.70E-07		[H0]_12817	0.04	0.276	2.825202541	3.03E-14	3.06E-14		[H0]_12143	0.246	1.26	2.346162806	4.53E-47	3.45E-47
[H0]_12550	0.093	0.003	-4.704098661	6.27E-08	1.12E-07		[H0]_12823	0	0.166	6.618302348	4.76E-13	5.11E-13		[H0]_12144	0	0.036	4.444635693	0.000339779	0.001078772
[H0]_12552	0.04	0	-4.451332591	0.000271127	0.000679423		[H0]_12824	0.086	0.023	-1.837318431	0.000430249	0.001055403		[H0]_12147	0.126	0	-6.112769419	2.50E-10	4.86E-10
[H0]_12553	0.116	0.026	-2.071192312	2.46E-05	5.47E-05		[H0]_12826	0.01	0.083	3.170887845	5.22E-06	9.66E-06		[H0]_12148	0.043	0.14	1.755333578	2.51E-05	6.97E-05
[H0]_12563	0	0.28	7.324940042	6.26E-19	6.92E-19		[H0]_1283	0.133	0.036	-1.922545893	3.11E-06	5.60E-06		[H0]_1215	0.026	0.156	2.616035974	1.82E-09	3.71E-09
[H0]_12567	0.293	0.043	-2.699500019	5.27E-14	6.95E-14		[H0]_12830	0.01	0.14	3.953913974	4.04E-10	5.21E-10		[H0]_12157	0.03	0.103	1.785037745	0.000177756	0.000543597
[H0]_12569	0.09	4.85	5.681871995	0	0		[H0]_12834	0	1.496	9.757106153	1.46E-74	3.75E-75		[H0]_12167	0.063	0	-5.096776151	5.21E-06	1.35E-05
[H0]_1257	0.943	0.17	-2.49553825	1.03E-43	6.54E-44		[H0]_12838	0	0.05	4.902221107	3.43E-05	7.08E-05		[H0]_12168	0.056	0.403	2.881399551	4.28E-20	5.72E-20
[H0]_12571	0.173	0.07	-1.264418931	0.000237669	0.000591075		[H0]_12839	0.1	0.016	-2.508580032	1.15E-05	2.22E-05		[H0]_12176	0	0.11	5.994033624	3.90E-09	8.09E-09
[H0]_12580	0.126	0.393	1.631458364	1.50E-10	2.31E-10		[H0]_1285	0.123	0	-6.350253215	3.14E-11	3.75E-11		[H0]_12178	0.003	0.063	4.188988084	1.14E-05	3.07E-05
[H0]_12584	0.05	0	-4.749741327	5.82E-05	0.000134572		[H0]_12852	0.703	0.146	-2.230405086	7.98E-26	5.12E-26		[H0]_12180	0.4	0.17	-1.251762034	7.67E-08	1.73E-07
[H0]_1259	0	0.116	6.346239777	5.66E-11	8.55E-11		[H0]_12857	0.616	0	-8.495232773	2.32E-37	1.11E-37		[H0]_12182	0.333	0.066	-2.353339027	8.23E-14	1.37E-13
[H0]_12592	0.146	0	-6.300693103	2.32E-11	3.44E-11		[H0]_12868	0.223	0.763	1.76783797	3.21E-21	2.40E-21		[H0]_12187	0.59	0	-8.314622526	2.86E-35	2.68E-35
[H0]_12595	1.213	0	-9.337073092	1.04E-61	5.09E-62		[H0]_1287	0.046	0.133	1.448698442	9.16E-05	0.000200879		[H0]_12195	0	0.033	4.246486862	0.000760686	0.002544785
[H0]_12597	0.043	0.206	2.163923818	1.79E-08	3.10E-08		[H0]_12873	0.44	0.186	-1.261045096	1.25E-08	1.81E-08		[H0]_12199	0.85	0.393	-1.101692353	3.45E-12	6.13E-12
[H0]_12600	0	0.033	4.289122806	0.000796315	0.002131361		[H0]_12876	0.056	1.47	4.67549829	2.43E-97	4.86E-98		[H0]_12207	0.206	0.54	1.388504102	2.26E-11	4.18E-11
[H0]_12609	0.506	0.196	-1.331918752	4.82E-10	7.63E-10		[H0]_12877	0	0.05	4.806537759	5.96E-05	0.000127143		[H0]_12208	0.01	0.073	2.945968331	2.52E-05	7.01E-05
[H0]_12611	0	0.04	4.570535741	0.000237105	0.0005896		[H0]_12884	0.613	0.07	-3.081214462	1.23E-31	6.70E-32		[H0]_1221	0.103	0.016	-2.662583855	5.18E-07	1.24E-06
[H0]_12630	0	0.05	4.812546897	6.91E-05	0.000161116		[H0]_1289	0.053	0	-5.190641722	5.28E-06	9.79E-06		[H0]_12218	0.03	0.133	2.070609946	6.69E-06	1.75E-05
[H0]_12631	1.083	0.2	-2.415951336	1.87E-41	1.24E-41		[H0]_12891	0.19	0.053	-1.793469333	1.10E-06	1.90E-06		[H0]_12220	0.036	0	-4.355358195	0.00033866	0.001074946
[H0]_12633	0.136	0	-6.242282049	5.36E-11	8.10E-11		[H0]_12892	0.31	0	-7.470703139	4.60E-21	3.47E-21		[H0]_12221	0.083	0.026	-1.69593354	0.000775644	0.002598453
[H0]_1264	0.006	0.05	3.078703027	0.000144672	0.000350438		[H0]_12893	0.076	0	-5.458280128	6.61E-07	1.11E-06		[H0]_12222	0.006	0.103	3.929350254	5.59E-08	1.25E-07
[H0]_12642	0.226	0.053	-2.074418636	1.02E-08	1.73E-08		[H0]_12897	0.806	0.266	-1.570852525	6.26E-19	5.11E-19		[H0]_1223	0	0.07	5.564160664	2.87E-07	6.74E-07
[H0]_12646	0.2	0.723	1.84946891	5.43E-21	5.63E-21		[H0]_12903	0.076	0	-5.467444283	6.13E-07	1.03E-06		[H0]_12231	0	0.056	5.069395972	1.21E-05	3.25E-05
[H0]_12654	0.016	0.126	2.910611183	1.15E-07	2.10E-07		[H0]_12907	0.066	0	-5.228096157	4.03E-06	7.37E-06		[H0]_12237	0.403	0.06	-2.74597339	2.92E-19	4.00E-19
[H0]_12656	0.56	0.216	-1.334196989	4.97E-11	7.49E-11		[H0]_12909	0.723	0.14	-2.362881383	2.47E-28	1.47E-28		[H0]_12239	0.006	0.063	2.988659084	6.49E-05	0.000188209
[H0]_12678	0.493	0.19	-1.384009566	2.91E-10	4.56E-10		[H0]_1291	0.166	0	-6.809974328	1.60E-14	1.59E-14		[H0]_12242	0	0.823	8.883136113	4.89E-45	3.84E-45
[H0]_12681	0.383	1.93	2.320709898	1.22E-69	5.42E-70		[H0]_12912	0.09	0	-5.717808057	6.19E-08	9.47E-08		[H0]_12250	0	0.08	5.556273473	3.08E-07	7.23E-07
[H0]_12689	0.166	0.053	-1.588853049	2.59E-05	5.77E-05		[H0]_12916	0.356	0.1	-1.809761375	2.89E-11	3.45E-11		[H0]_12256	0	0.076	5.562849123	2.91E-07	6.82E-07
[H0]_12691	0	0.076	5.478295692	7.38E-07	1.43E-06		[H0]_12921	0.056	0	-5.048704492	1.39E-05	2.71E-05		[H0]_12275	0.39	0.143	-1.423890964	6.42E-09	1.35E-08
[H0]_12694	0.343	0.103	-1.741590655	4.44E-10	7.02E-10		[H0]_12925	0.06	0.22	1.897017779	5.28E-08	8.01E-08		[H0]_12297	0	0.253	7.238294364	3.99E-18	5.66E-18
[H0]_12696	0	0.053	4.955255098	3.04E-05	6.82E-05		[H0]_1293	0.38	0	-7.991772023	3.22E-28	1.93E-28		[H0]_12303	0.163	0.36	1.155148927	1.13E-06	2.76E-06
[H0]_1270	0.303	0.053	-2.496700558	2.25E-15	2.82E-15		[H0]_12935	0.573	0.19	-1.619447376	6.04E-15	5.88E-15		[H0]_12304	0	0.043	4.664788378	0.000121539	0.000364573
[H0]_12707	0.04	0.513	3.736083328	1.21E-30	9.85E-31		[H0]_12939	0.083	0	-5.624918058	1.51E-07	2.39E-07		[H0]_12311	0.11	0.016	-2.908048249	6.41E-07	1.54E-06
[H0]_12708	0	0.033	4.240759785	0.000960197	0.00260118		[H0]_12940	0.043	0.12	1.42808921	0.000480942	0.001189224		[H0]_12317	0.486	0	-8.030455575	4.08E-30	4.24E-30
[H0]_12712	0	0.38	7.779495456	2.10E-24	1.99E-24		[H0]_12943	0.01	0.15	4.065354526	6.08E-11	7.40E-11		[H0]_12318	0.853	0.37	-1.209137279	6.08E-14	1.00E-13
[H0]_12713	0.05	0.006	-2.674952315	0.000989572	0.002685114		[H0]_12945	0	0.33	7.574646449	2.42E-22	1.74E-22		[H0]_12320	0.313	0.13	-1.274093996	9.49E-07	2.31E-06
[H0]_12716	0.083	0.006	-3.485866434	2.97E-06	6.06E-06		[H0]_12947	0.15	0.796	2.392597283	1.25E-31	6.84E-32		[H0]_12331	0.053	0.006	-2.802338586	0.000395316	0.001267263
[H0]_12719	0.133	0.576	2.114409957	1.25E-19	1.35E-19		[H0]_12948	0.056	0.18	1.648313713	6.74E-06	1.27E-05		[H0]_12339	0.136	0.043	-1.739825517	2.72E-05	7.58E-05
[H0]_12721	0.136	0.486	1.83495814	1.72E-14	2.22E-14		[H0]_12949	1.183	0	-9.430516808	1.90E-62	5.77E-63		[H0]_1234	0	0.036	4.702200384	0.000100714	0.000298682
[H0]_12725	0.116	0.283	1.288886163	3.45E-06	7.06E-06		[H0]_12950	0.28	0.046	-2.577377847	3.87E-13	4.14E-13		[H0]_12340	0.01	0.053	2.426001519	0.000625413	0.002065318
[H0]_12727	0	0.153	6.512647197	4.94E-12	7.10E-12		[H0]_12952	0.16	0.06	-1.418529941	9.11E-05	0.00019961		[H0]_12345	0.03	0	-4.089698319	0.000988476	0.00336225
[H0]_12730	0	0.26	7.240964698	4.62E-18	5.26E-18		[H0]_12957	0.016	0.133	3.041352291	2.77E-08	4.10E-08		[H0]_12348	0.156	0.013	-3.391859961	3.80E-10	7.45E-10
[H0]_12738	3.523	1.36	-1.356171786	3.33E-60	1.66E-60		[H0]_12959	0.05	0.123	1.294310873	0.000906423	0.002357066		[H0]_12355	0.096	0.213	1.083648666	0.000233926	0.000726591
[H0]_12740	0.026	0.14	2.460526737	3.53E-07	6.67E-07		[H0]_1296	0.036	0.096	1.459596958	0.000563413	0.001407198		[H0]_12365	0	0.473	8.145404031	5.24E-30	5.46E-30
[H0]_12741	0.066	0.146	1.212880752	0.000636606	0.001680225		[H0]_12960	0.103	0	-5.904819479	8.79E-09	1.25E-08		[H0]_12367	0.08	0.34	2.065167959	1.91E-12	3.35E-12
[H0]_12753	0.203	0.076	-1.339779529	3.96E-05	8.98E-05		[H0]_12967	0.256	0.113	-1.117079841	5.19E-05	0.00010967		[H0]_12370	0	0.083	5.563505043	2.89E-07	6.78E-07
[H0]_12757	0.1	0.01	-3.342250582	6.51E-07	1.26E-06		[H0]_12973	0	0.58	8.379167615	4.77E-35	2.41E-35		[H0]_12379	0	0.12	6.108125309	1.02E-09	2.05E-09
[H0]_12761	0.08	0	-5.457458693	3.73E-07	7.08E-07		[H0]_12979	0.04	0	-4.511779082	0.000267614	0.000633481		[H0]_12380	0.02	0.12	2.464088704	2.07E-06	5.18E-06
[H0]_12762	0.043	0.38	3.120812335	3.90E-20	4.16E-20		[H0]_12984	0.153	0.01	-3.88606612	8.08E-11	9.93E-11		[H0]_12381	0.006	0.153	4.795348833	6.32E-12	1.14E-11
[H0]_12764	0.343	0.033	-3.309022361	6.64E-19	7.35E-19		[H0]_12986	0.19	0.036	-2.315871492	1.42E-08	2.05E-08		[H0]_12388	0.116	0.023	-2.322713838	4.32E-06	1.11E-05
[H0]_12765	0.113	0.04	-1.432075472	0.000867171	0.00233452		[H0]_12996	0.926	0	-9.047340964	1.17E-50	4.26E-51		[H0]_12391	0.153	0	-6.373927632	6.24E-12	1.12E-11
[H0]_12766	0.163	0.073	-1.15628827	0.000668006	0.001767307		[H0]_12997	0.183	0.076	-1.241124609	0.000167437	0.000382597		[H0]_12393	0.1	0.003	-4.391998445	4.41E-08	9.79E-08
[H0]_12768	0.35	0.006	-5.815249953	9.72E-25	9.12E-25		[H0]_13	0.056	0	-5.828636188	2.00E-08	2.93E-08		[H0]_12394	0	0.14	6.370859965	3.25E-11	6.04E-11
[H0]_12769	0	0.093	5.752296827	6.19E-08	1.11E-07		[H0]_13000	0.126	0	-6.210270529	2.17E-10	2.74E-10		[H0]_12399	0	0.203	6.863229258	1.02E-14	1.64E-14
[H0]_1277	1.066	3.31	1.628054477	1.48E-86	5.46E-87		[H0]_13001	0.06	0	-5.111848475	9.13E-06	1.74E-05		[H0]_12401	0.716	0.306	-1.223912766	3.63E-12	6.46E-12
[H0]_12770	0.046	0.006	-3.147400013	0.000534702	0.001395664		[H0]_13006	0.133	0.036	-1.808946686	3.68E-05	7.61E-05		[H0]_12406	0	0.33	7.628732665	1.60E-22	1.98E-22
[H0]_12771	0.156	0	-6.453479687	2.26E-12	3.19E-12		[H0]_13008	0.033	0	-4.322745258	0.00060958	0.001533858		[H0]_12410	0.136	0.71	2.380747968	5.18E-28	5.61E-28
[H0]_12777	0.053	0.13	1.292712677	0.00079117	0.002116731		[H0]_13009	0.12	0.003	-4.855030782	1.31E-09	1.74E-09		[H0]_12414	0.013	0.14	3.446904898	3.19E-09	6.56E-09
[H0]_12778	0.083	0	-5.53249813	1.90E-07	3.52E-07		[H0]_1301	0.116	0.046	-1.419960729	0.000209936	0.000488613		[H0]_12418	0.27	0	-7.185392207	8.99E-19	1.25E-18
[H0]_12780	0	0.036	4.425184356	0.000455609	0.001177324		[H0]_13021	0.04	0	-4.566414339	0.00020683	0.000480979		[H0]_1242	0.213	0.87	2.043320475	1.76E-32	1.74E-32
[H0]_12788	0	0.04	4.46502462	0.000383428	0.000980007		[H0]_13024	0.043	0	-4.606074426	0.000171099	0.000391516		[H0]_12421	0.056	0.003	-3.870455888	5.49E-05	0.000157734
[H0]_12791	0.39	0.176	-1.103484767	1.88E-06	3.78E-06		[H0]_13027	0.296	0.063	-2.268712801	2.84E-12	3.18E-12		[H0]_12424	0	0.096	5.840678299	2.06E-08	4.46E-08
[H0]_12792	0	0.05	4.924966476	3.64E-05	8.24E-05		[H0]_1303	0.056	0	-5.31333713	2.13E-06	3.77E-06		[H0]_12428	0	0.07	5.386513229	1.26E-06	3.10E-06
[H0]_12797	0.166	0.04	-2.05655913	7.31E-07	1.42E-06		[H0]_13030	0.696	0.273	-1.370056944	5.55E-14	5.68E-14		[H0]_12430	0	0.073	5.374602366	1.38E-06	3.41E-06
[H0]_12798	0.086	0.02	-1.955637428	0.000313519	0.00079214		[H0]_13031	0.59	0.27	-1.113375112	3.68E-09	5.08E-09		[H0]_12436	0.013	0.076	2.466543313	9.16E-05	0.000270316
[H0]_12801	0.04	0.123	1.715724448	0.000100389	0.000238619		[H0]_13034	0.02	0.11	2.465619489	4.49E-06	8.25E-06		[H0]_12437	0.053	0	-4.882337511	2.14E-05	5.91E-05
[H0]_12804	1.016	0	-9.081371175	1.13E-53	6.15E-54		[H0]_13044	0.17	1.58	3.24840048	2.35E-83	5.40E-84		[H0]_1244	0.33	0.036	-3.289786988	1.78E-21	2.29E-21
[H0]_12808	0.076	0	-5.335036591	1.05E-06	2.07E-06		[H0]_13045	0	0.07	5.346848493	1.63E-06	2.85E-06		[H0]_12442	0.92	1.986	1.124640359	5.46E-27	6.06E-27
[H0]_12809	0.243	0.07	-1.799757491	5.44E-08	9.72E-08		[H0]_13052	0.06	0	-5.115184188	8.92E-06	1.70E-05		[H0]_12443	0	0.036	4.401264841	0.000408908	0.001313585
[H0]_1281	0.09	0.003	-4.822370897	1.20E-08	2.06E-08		[H0]_13053	0.163	0.063	-1.376559402	0.000122825	0.000274617		[H0]_12452	0.906	0.333	-1.453588553	6.53E-19	9.05E-19
[H0]_12812	0.02	0.083	2.086309028	0.000212544	0.000525087		[H0]_13056	0.163	0.05	-1.711817021	1.07E-05	2.06E-05		[H0]_12453	0.06	0.176	1.545615923	1.36E-05	3.67E-05
[H0]_12817	0.04	0.47	3.607932896	1.13E-27	9.84E-28		[H0]_13062	0.19	0.036	-2.42511078	3.96E-09	5.49E-09		[H0]_12455	0.013	0.076	2.539240264	6.48E-05	0.000187812
[H0]_12819	0	0.17	6.624935213	8.32E-13	1.15E-12		[H0]_13064	2.636	0.71	-1.883848219	1.55E-74	3.99E-75		[H0]_12456	0.013	0.07	2.387254403	0.000166277	0.000507024
[H0]_12823	0	0.39	7.809095967	8.26E-25	7.74E-25		[H0]_13067	0	0.3	7.438805975	1.06E-20	8.12E-21		[H0]_1246	0	0.146	6.602005076	9.79E-13	1.70E-12
[H0]_12828	0.123	0	-6.052978537	6.73E-10	1.07E-09		[H0]_13068	0.073	0.006	-3.153587443	2.14E-05	4.28E-05		[H0]_12461	0.553	1.373	1.327260832	1.74E-24	2.05E-24
[H0]_1283	0.133	0.06	-1.139493873	0.00091073	0.002459017		[H0]_13069	5.693	1.98	-1.510602752	2.37E-116	4.07E-117		[H0]_12462	0.666	1.41	1.079668895	2.12E-18	2.98E-18
[H0]_12830	0.01	0.12	3.747333537	1.39E-08	2.39E-08		[H0]_13072	0.056	0	-5.039955557	1.47E-05	2.88E-05		[H0]_12464	0.03	0.186	2.66818134	8.70E-10	1.74E-09
[H0]_12832	0.046	0.13	1.505816755	0.000219164	0.000542326		[H0]_13076	0	0.226	7.037443412	1.63E-16	1.48E-16		[H0]_12470	0.306	0.706	1.223049101	2.83E-12	5.01E-12
[H0]_12834	0	7.92	12.18769928	5.86E-257	7.70E-258		[H0]_13077	0.26	0	-7.227325693	2.29E-18	1.91E-18		[H0]_12476	0.043	0	-4.517685433	0.000159453	0.000485214
[H0]_12838	0	0.046	4.741330098	0.000101255	0.000240804		[H0]_13078	0.076	0	-5.450378538	7.07E-07	1.19E-06		[H0]_12478	0.18	0.553	1.631455945	3.21E-14	5.23E-14
[H0]_12845	2.216	5.206	1.219141232	4.64E-75	1.93E-75		[H0]_1308	0.143	0.02	-2.885386399	2.23E-09	3.03E-09		[H0]_1248	0.146	0.07	-1.091867737	0.000628177	0.002074951
[H0]_12849	0	0.086	5.642415072	1.76E-07	3.25E-07		[H0]_13088	0.113	0.01	-3.631497964	3.85E-08	5.78E-08		[H0]_12482	0.04	0.196	2.269157162	1.04E-08	2.21E-08
[H0]_1285	0.123	0	-6.246179791	5.08E-11	7.66E-11		[H0]_1309	0.043	0	-4.808172085	5.93E-05	0.000126471		[H0]_12488	0.013	0.066	2.273998425	0.00036492	0.001163446
[H0]_12853	0.063	0.01	-2.536928209	0.000270421	0.000677571		[H0]_13090	0.06	0	-5.088280004	1.07E-05	2.06E-05		[H0]_1250	0.15	0.62	2.057737242	5.79E-24	6.91E-24
[H0]_12854	0.013	0.073	2.440967353	0.000137353	0.000331967		[H0]_13098	0.066	0.2	1.598072296	3.86E-06	7.05E-06		[H0]_12500	0	1.7	9.958879486	1.42E-80	7.14E-81
[H0]_12857	0.616	0.04	-3.868852456	2.38E-37	1.69E-37		[H0]_131	0.07	0.003	-4.668141633	1.75E-07	2.79E-07		[H0]_12506	0.116	0.24	1.053086402	0.000140067	0.00042318
[H0]_12859	0	0.033	4.309586909	0.000734945	0.001955517		[H0]_13102	0.403	0.18	-1.170991442	2.84E-07	4.61E-07		[H0]_12510	0	0.103	5.941512139	7.02E-09	1.48E-08
[H0]_12866	0	0.07	5.320486977	2.58E-06	5.23E-06		[H0]_13108	0.083	0	-5.610808458	1.72E-07	2.74E-07		[H0]_12515	0	0.086	5.675143422	1.05E-07	2.39E-07
[H0]_12871	0.08	0.393	2.349263168	5.64E-16	6.91E-16		[H0]_1311	0.256	0.036	-2.762342034	8.76E-15	8.60E-15		[H0]_12528	0.073	0	-5.330221194	8.85E-07	2.15E-06
[H0]_12874	0.093	0.436	2.253033573	7.51E-17	8.91E-17		[H0]_13111	0.033	0	-4.322745258	0.00060958	0.001533858		[H0]_12530	0.066	0.003	-4.189285519	4.91E-06	1.27E-05
[H0]_12876	0.056	0.2	1.794927397	7.72E-07	1.50E-06		[H0]_13113	0.086	0.01	-2.990946919	4.24E-06	7.79E-06		[H0]_12531	0.036	0.106	1.593120076	0.000328732	0.001040958
[H0]_12886	0	0.076	5.482461321	7.12E-07	1.38E-06		[H0]_13115	0.036	0	-4.377940912	0.000484002	0.001197433		[H0]_12533	0.486	2.423	2.329158779	6.09E-88	2.86E-88
[H0]_12890	0.013	0.223	4.151509791	4.50E-15	5.70E-15		[H0]_13119	0.123	0.003	-4.808571447	5.66E-10	7.37E-10		[H0]_12541	0.116	2.42	4.411605145	6.58E-155	1.87E-155
[H0]_12892	0.31	2.42	2.992153333	2.20E-114	6.37E-115		[H0]_13124	0.04	0	-4.473304934	0.00031928	0.000764853		[H0]_12542	0.156	0.596	1.952371015	5.03E-19	6.94E-19
[H0]_12893	0.076	0	-5.354206704	9.01E-07	1.76E-06		[H0]_13127	0.086	0.026	-1.658104502	0.000826927	0.002133738		[H0]_12544	0.426	2.153	2.331267707	1.29E-78	6.61E-79
[H0]_12899	0.106	0.03	-1.77909215	0.000201897	0.000497399		[H0]_13130	0.16	0.01	-4.034915891	2.97E-11	3.55E-11		[H0]_12550	0.05	0.003	-3.81431281	7.73E-05	0.000226287
[H0]_129	2.283	4.796	1.057533912	6.42E-72	2.77E-72		[H0]_13137	0	0.11	6.014876644	2.47E-09	3.38E-09		[H0]_12556	0	0.033	4.231706704	0.000804509	0.002701857
[H0]_1290	2.296	0.283	-3.011515477	1.73E-125	4.55E-126		[H0]_13146	0.043	0	-4.59058065	0.000184435	0.000424547		[H0]_1256	0	0.033	4.51549967	0.000247976	0.000772984
[H0]_12903	0.076	0	-5.363370859	8.35E-07	1.63E-06		[H0]_13152	0.12	0.023	-2.45435815	1.63E-06	2.85E-06		[H0]_12567	0.396	0.043	-3.134425909	5.20E-21	6.76E-21
[H0]_12906	0.283	0.093	-1.574745116	9.75E-08	1.77E-07		[H0]_13156	0.13	0	-6.211829356	2.12E-10	2.68E-10		[H0]_12568	0.13	0.026	-2.299728871	2.10E-06	5.27E-06
[H0]_12907	0.066	0.51	2.995644693	1.02E-25	9.34E-26		[H0]_13159	0	0.096	5.78368682	3.17E-08	4.72E-08		[H0]_12569	1.096	4.85	2.137115522	2.15E-155	6.09E-156
[H0]_12909	0.723	0.07	-3.300460138	4.27E-38	3.00E-38		[H0]_1316	0	0.116	6.270832609	9.47E-11	1.17E-10		[H0]_1257	0.526	0.17	-1.663903841	6.70E-16	1.02E-15
[H0]_1291	0.166	0	-6.705900904	2.96E-14	3.87E-14		[H0]_13162	0.18	0.023	-3.000267251	1.90E-10	2.39E-10		[H0]_12573	0.063	0.01	-2.340255576	0.000502388	0.001634335
[H0]_12912	0.09	0	-5.613734633	8.80E-08	1.60E-07		[H0]_13165	0.093	0.023	-1.930427835	0.000179499	0.0004123		[H0]_12577	0	0.183	6.752826457	7.65E-14	1.27E-13
[H0]_12925	0.06	0.21	1.854858499	1.67E-07	3.09E-07		[H0]_13170	0	0.056	5.059230221	1.29E-05	2.51E-05		[H0]_12578	0.1	0.036	-1.457106517	0.000910308	0.003081526
[H0]_12928	0.16	0.07	-1.179020473	0.000541176	0.001413546		[H0]_13172	0.193	0	-6.795492951	2.09E-14	2.09E-14		[H0]_12580	0.146	0.393	1.407655521	6.18E-09	1.30E-08
[H0]_1293	0.38	0.12	-1.676686406	6.72E-12	9.71E-12		[H0]_13173	0.056	0	-5.060864547	1.28E-05	2.49E-05		[H0]_12586	0.1	0.276	1.502431449	2.23E-07	5.18E-07
[H0]_12935	0.573	0.163	-1.832735521	5.10E-17	6.03E-17		[H0]_13174	0.013	0.08	2.54020199	5.20E-05	0.00010992		[H0]_1259	0	0.116	6.34705694	4.54E-11	8.50E-11
[H0]_12938	0.046	0.246	2.458381347	3.81E-11	5.71E-11		[H0]_13176	0.033	0	-4.306787684	0.000649701	0.001645108		[H0]_12601	0.11	0.243	1.15653286	3.91E-05	0.000110825
[H0]_12939	0.083	0.213	1.344331863	2.24E-05	4.94E-05		[H0]_13178	0	0.033	4.251659051	0.000807081	0.002078205		[H0]_12602	0.09	0.026	-1.84323144	0.000249758	0.000778815
[H0]_12940	0.043	0.363	3.038059338	3.12E-19	3.41E-19		[H0]_1318	1.356	0.32	-2.065109514	6.98E-51	2.54E-51		[H0]_12605	0.05	0.003	-3.802817172	8.28E-05	0.000243242
[H0]_12945	0	0.293	7.408132311	7.86E-20	8.45E-20		[H0]_13191	0.49	0.086	-2.459529668	1.40E-20	1.07E-20		[H0]_12606	0.086	0.016	-2.295596451	7.89E-05	0.00023103
[H0]_12947	0.15	3.41	4.521382147	1.02E-217	1.58E-218		[H0]_13192	0.046	0.166	1.79140649	3.41E-06	6.18E-06		[H0]_12611	0	0.04	4.571352904	0.000191425	0.000588227
[H0]_12948	0.056	0.176	1.637165595	9.92E-06	2.12E-05		[H0]_13195	0.063	0.01	-2.59059668	0.000248001	0.000583627		[H0]_12616	0.216	0.623	1.511766612	3.63E-14	5.93E-14
[H0]_12949	1.183	0.476	-1.30996935	9.59E-21	1.00E-20		[H0]_13196	0.79	0.186	-2.076691021	1.02E-26	6.36E-27		[H0]_1262	0	0.033	4.444635693	0.000339779	0.001078772
[H0]_12950	0.28	0	-7.227122867	4.09E-19	4.49E-19		[H0]_132	0.053	0.12	1.127689454	0.000969932	0.002534583		[H0]_12626	0.05	0	-4.758873824	4.46E-05	0.000127158
[H0]_12952	0.16	0	-6.444563696	2.60E-12	3.69E-12		[H0]_13201	0.063	0	-5.155432774	6.76E-06	1.27E-05		[H0]_12628	0.003	0.043	3.698621974	0.000232813	0.000722979
[H0]_12953	0	0.126	6.19622477	4.21E-10	6.64E-10		[H0]_13206	0.103	0	-5.883949179	1.10E-08	1.58E-08		[H0]_12630	0	0.05	4.81336406	5.58E-05	0.00016069
[H0]_12957	0.016	0.326	4.321439783	1.14E-21	1.17E-21		[H0]_13208	0.126	0.286	1.158444983	1.17E-05	2.26E-05		[H0]_12631	0.55	0.2	-1.445716022	4.50E-12	8.03E-12
[H0]_12959	0.05	0.153	1.641917983	2.56E-05	5.69E-05		[H0]_13210	1.016	0.293	-1.776976284	7.50E-28	4.53E-28		[H0]_12632	1.096	2.57	1.237549465	1.57E-39	1.35E-39
[H0]_1296	0.036	0.18	2.321352131	4.15E-09	6.92E-09		[H0]_1322	0.043	0.113	1.369687293	0.000399104	0.000973434		[H0]_12638	0	0.04	4.514143116	0.000249515	0.000778038
[H0]_12960	0.103	0	-5.800746055	1.29E-08	2.22E-08		[H0]_13220	1.78	0.536	-1.734642439	8.08E-46	3.23E-46		[H0]_12642	0.293	0.053	-2.468010026	4.07E-13	6.95E-13
[H0]_12963	0.063	0.013	-2.121769297	0.000920863	0.002488592		[H0]_13223	0.143	0.016	-3.057230472	1.27E-08	1.83E-08		[H0]_12649	0.003	0.086	4.658035698	2.75E-07	6.45E-07
[H0]_12966	0.093	0.223	1.253378396	3.57E-05	8.06E-05		[H0]_13227	0.146	0	-6.451698478	7.00E-12	8.02E-12		[H0]_12650	0.01	0.073	2.77017867	4.67E-05	0.000133426
[H0]_12972	0.16	0.073	-1.128506327	0.00078413	0.002097002		[H0]_13228	0.466	0.17	-1.434740276	1.92E-10	2.42E-10		[H0]_12653	0.02	0.08	2.196593922	0.000113593	0.00033951
[H0]_12973	0	1	9.174718624	1.03E-52	5.73E-53		[H0]_13233	0.05	0	-4.811260267	5.83E-05	0.000124169		[H0]_12654	0.02	0.126	2.64839394	3.27E-07	7.69E-07
[H0]_12974	0.123	0.286	1.245456368	5.35E-06	1.11E-05		[H0]_13234	1.353	0.326	-2.043222729	1.34E-43	5.61E-44		[H0]_12657	0.013	0.183	3.713807582	3.30E-12	5.85E-12
[H0]_12983	0	0.053	4.951253168	3.12E-05	6.99E-05		[H0]_13235	0.043	0	-4.721095628	9.53E-05	0.000209361		[H0]_12667	0	0.046	4.692638161	0.000105751	0.000314431
[H0]_12986	0.19	0.033	-2.501451218	4.96E-09	8.31E-09		[H0]_13239	0.02	0.12	2.560021492	1.11E-06	1.92E-06		[H0]_1267	0	0.03	4.362592349	0.000480555	0.001558884
[H0]_12989	0	0.04	4.56530858	0.000243016	0.000605104		[H0]_1324	0.99	0	-9.370458127	1.93E-60	6.03E-61		[H0]_12674	0.28	0.643	1.215352091	4.25E-11	7.94E-11
[H0]_12990	0.373	0	-7.701649154	5.81E-25	5.42E-25		[H0]_13240	0.083	0	-5.595962731	1.97E-07	3.16E-07		[H0]_12675	0	0.093	5.767987266	4.29E-08	9.50E-08
[H0]_12993	0.46	1.95	2.037287871	3.12E-59	1.58E-59		[H0]_13241	0.636	0.1	-2.65555208	2.21E-28	1.32E-28		[H0]_12681	0.273	1.93	2.836302612	1.13E-86	5.37E-87
[H0]_12997	0.183	0.036	-2.203607961	8.69E-08	1.57E-07		[H0]_13242	0	0.75	8.75393675	3.91E-43	1.65E-43		[H0]_12685	0.016	0.076	2.315652047	0.000156705	0.000476324
[H0]_13	0.056	0	-5.724562764	2.90E-08	5.08E-08		[H0]_13251	0.036	0.106	1.49077384	0.000666953	0.001691993		[H0]_12691	0.016	0.076	2.092301909	0.000295497	0.000929712
[H0]_13000	0.126	0.05	-1.299873047	0.000878566	0.002366783		[H0]_13255	0.103	0	-5.899992793	9.27E-09	1.32E-08		[H0]_12693	0.38	0	-7.672688578	1.16E-24	1.36E-24
[H0]_13004	0.05	0.253	2.368782443	8.36E-11	1.27E-10		[H0]_13256	3.043	0.59	-2.34702056	1.08E-113	1.90E-114		[H0]_12696	0.173	0.053	-1.675614105	8.11E-06	2.14E-05
[H0]_13017	0.096	0.013	-2.814982767	6.20E-06	1.30E-05		[H0]_13258	0.266	0	-7.256129049	1.15E-18	9.46E-19		[H0]_127	0	0.026	4.322854592	0.000564375	0.00185092
[H0]_13019	0	0.086	5.680382922	1.23E-07	2.26E-07		[H0]_13259	0	0.066	5.299306562	2.36E-06	4.20E-06		[H0]_12701	0.543	1.473	1.462064424	5.80E-30	6.05E-30
[H0]_13021	0.04	0.003	-3.298842183	0.000759303	0.0020259		[H0]_13261	0.053	0.003	-3.780491344	8.95E-05	0.000196017		[H0]_12707	0.09	0.513	2.514324719	7.19E-22	9.11E-22
[H0]_13030	0.696	0.266	-1.367596757	1.24E-13	1.67E-13		[H0]_13268	0.39	0.09	-2.121310681	1.80E-14	1.79E-14		[H0]_12708	0	0.033	4.241576948	0.000774961	0.002596082
[H0]_13035	0	0.046	4.722669272	0.000111647	0.000266782		[H0]_13269	0.213	0.086	-1.312552765	2.66E-05	5.40E-05		[H0]_12709	0.016	0.073	2.236578742	0.00021521	0.00066574
[H0]_13039	0.046	0.163	1.751281029	8.42E-06	1.79E-05		[H0]_13270	0.576	0.14	-2.043984203	2.37E-19	1.90E-19		[H0]_12715	0.04	0.143	1.743292179	2.82E-05	7.87E-05
[H0]_13043	1.376	3.263	1.236686487	2.87E-49	1.68E-49		[H0]_13278	0.203	0	-6.856308606	6.61E-15	6.44E-15		[H0]_12721	0.026	0.486	4.245713647	2.61E-31	2.64E-31
[H0]_13044	0.17	1.203	2.867154011	1.07E-55	5.69E-56		[H0]_13279	0.053	0	-4.938161555	2.78E-05	5.66E-05		[H0]_12722	0	0.033	4.254633101	0.000737068	0.002461572
[H0]_13045	0	0.266	7.250766486	3.68E-18	4.17E-18		[H0]_1328	2.123	0.3	-2.804966275	9.91E-112	1.77E-112		[H0]_12725	0.053	0.283	2.389546643	3.31E-12	5.88E-12
[H0]_13053	0.163	0.013	-3.672416585	9.80E-11	1.50E-10		[H0]_13280	0.23	0.036	-2.640040488	3.05E-11	3.64E-11		[H0]_12726	0	0.046	4.689035925	0.000107542	0.000320552
[H0]_1306	0.696	0.24	-1.514065944	8.89E-18	1.02E-17		[H0]_13282	0.023	0.09	1.892267633	0.000277384	0.000657967		[H0]_12727	0	0.153	6.51346436	3.96E-12	7.06E-12
[H0]_13064	2.636	1.126	-1.196780117	6.93E-38	4.89E-38		[H0]_13285	0.073	0	-5.374465374	1.32E-06	2.28E-06		[H0]_12730	0	0.26	7.241781861	3.68E-18	5.21E-18
[H0]_13067	0	0.103	5.886188966	1.58E-08	2.72E-08		[H0]_13287	0.036	0	-4.395879962	0.000448377	0.001102814		[H0]_12734	0	0.096	5.831993879	2.25E-08	4.89E-08
[H0]_13068	0.073	0	-5.282174776	1.61E-06	3.22E-06		[H0]_13288	0.286	0	-7.349545317	1.12E-19	8.93E-20		[H0]_1274	0.04	0	-4.639010632	8.62E-05	0.000253599
[H0]_13069	5.693	1.143	-2.298609445	5.36E-197	9.13E-198		[H0]_13291	1.076	0.283	-1.943597401	3.54E-33	1.86E-33		[H0]_12740	0.026	0.14	2.384556801	4.43E-07	1.05E-06
[H0]_13072	0.056	0	-4.935882133	1.90E-05	4.17E-05		[H0]_13293	0	0.51	8.208831148	7.11E-32	3.86E-32		[H0]_12748	0.05	0	-4.720694429	5.54E-05	0.000159308
[H0]_13074	1.583	0.16	-3.28330887	1.57E-80	6.17E-81		[H0]_13294	0	0.1	5.833590679	1.88E-08	2.75E-08		[H0]_12750	0.103	0.003	-4.550501927	2.59E-08	5.66E-08
[H0]_13075	0.033	0.286	3.13462454	1.14E-15	1.41E-15		[H0]_13296	0	0.693	8.648223403	1.09E-40	4.86E-41		[H0]_12756	0.003	0.036	3.278324351	0.000980357	0.003332341
[H0]_1308	0.143	0.016	-3.121755396	9.02E-10	1.45E-09		[H0]_133	0.456	0.153	-1.575876411	1.84E-14	1.83E-14		[H0]_12758	0.103	0	-5.806179539	9.78E-09	2.08E-08
[H0]_13081	0	0.05	4.912670705	3.92E-05	8.88E-05		[H0]_13302	0	0.053	4.918522919	3.12E-05	6.39E-05		[H0]_12762	0.023	0.38	4.108019066	1.87E-24	2.20E-24
[H0]_13088	0.113	0.033	-1.664928064	0.000237426	0.000590429		[H0]_13303	0.01	0.066	2.632049495	0.000145974	0.000330329		[H0]_12763	0.07	0.206	1.538818874	4.32E-06	1.11E-05
[H0]_1309	0.043	0	-4.704098661	7.51E-05	0.000175807		[H0]_13311	0.05	0	-4.880522929	3.92E-05	8.15E-05		[H0]_12766	0.166	0.073	-1.189696401	0.000378698	0.001211001
[H0]_13094	0.04	0	-4.432796639	0.000295612	0.000744212		[H0]_13312	0.083	0.016	-2.263250321	0.000108858	0.000241533		[H0]_12767	0.046	0.136	1.574473234	8.25E-05	0.000242314
[H0]_13098	0.066	0	-5.137058068	4.84E-06	1.01E-05		[H0]_13313	0.063	0	-5.210270529	4.59E-06	8.45E-06		[H0]_12768	0.186	0.006	-4.895116452	9.83E-14	1.64E-13
[H0]_13099	0.41	0.2	-1.061221552	1.56E-06	3.11E-06		[H0]_13317	0.146	0.05	-1.515245577	8.65E-05	0.00018903		[H0]_12769	0.03	0.093	1.579986556	0.000792613	0.002659589
[H0]_131	0.07	0.003	-4.564068209	2.70E-07	5.06E-07		[H0]_13321	0.103	0.826	2.962026757	1.28E-40	5.72E-41		[H0]_1277	1.603	3.31	1.036917633	3.86E-44	3.08E-44
[H0]_1310	0	0.033	4.507886945	0.0003166	0.000800401		[H0]_13322	2.073	0.306	-2.747117582	5.08E-92	1.07E-92		[H0]_12771	0.11	0	-5.879148227	4.34E-09	9.02E-09
[H0]_13100	0.176	0.076	-1.258551432	0.00019473	0.000478981		[H0]_13334	0.166	0.06	-1.411037646	8.24E-05	0.000179384		[H0]_12778	0.15	0	-6.324872921	1.30E-11	2.38E-11
[H0]_13108	0.083	0.186	1.17161862	0.000254449	0.000635608		[H0]_13336	0.223	0.073	-1.617186198	1.03E-06	1.77E-06		[H0]_12779	0	0.053	4.933922984	2.80E-05	7.81E-05
[H0]_1311	0.256	0.033	-2.883142021	5.25E-15	6.67E-15		[H0]_13339	0.536	0.226	-1.232700724	1.04E-09	1.39E-09		[H0]_12781	0.04	0.59	3.882757742	1.19E-35	1.11E-35
[H0]_13113	0.086	0.303	1.765352233	2.07E-09	3.39E-09		[H0]_13347	0.176	0.026	-2.755207857	1.73E-09	2.34E-09		[H0]_12783	0.123	0.58	2.225047217	3.01E-21	3.88E-21
[H0]_13115	0.036	0	-4.273867488	0.000593022	0.001558879		[H0]_13353	0.043	0.003	-3.382123805	0.000469209	0.001158345		[H0]_12784	0.01	0.663	5.86608378	6.23E-46	4.83E-46
[H0]_13117	0.02	0.076	1.892970443	0.000602089	0.001584017		[H0]_13361	0.286	0.123	-1.174257077	1.07E-05	2.07E-05		[H0]_12785	0.313	0.15	-1.08475668	1.40E-05	3.78E-05
[H0]_1312	0.01	0.06	2.546546219	0.000196435	0.000483399		[H0]_13366	0.146	0.003	-5.385903017	1.64E-11	1.92E-11		[H0]_12786	0.043	0.003	-3.278089778	0.000327631	0.001037329
[H0]_13124	0.04	0	-4.36923151	0.000394218	0.001009127		[H0]_13367	0.07	0.33	2.216550829	5.79E-13	6.24E-13		[H0]_12787	0.593	0.136	-2.10415865	1.76E-20	2.32E-20
[H0]_13129	0.04	0.153	1.904003673	5.30E-06	1.10E-05		[H0]_13369	0.293	0.1	-1.559232509	5.88E-08	8.96E-08		[H0]_12788	0	0.04	4.465841783	0.00030986	0.000977846
[H0]_13130	0.16	0.023	-2.718155146	2.11E-08	3.67E-08		[H0]_1337	0.053	0	-5.210270529	4.59E-06	8.45E-06		[H0]_12791	0.073	0.176	1.257211	0.000153668	0.000466644
[H0]_13136	0.386	0.13	-1.56391619	8.90E-10	1.43E-09		[H0]_13370	0.173	0.083	-1.095804653	0.000648678	0.001642231		[H0]_12792	0	0.05	4.925783639	2.94E-05	8.21E-05
[H0]_13139	0	0.06	5.125624074	1.03E-05	2.21E-05		[H0]_13374	0.093	0.243	1.453877206	1.83E-06	3.22E-06		[H0]_12801	0.03	0.123	2.029899868	1.42E-05	3.83E-05
[H0]_13146	0.043	0	-4.486507226	0.000229659	0.000569925		[H0]_13394	1.406	0.373	-1.913755944	1.51E-41	6.60E-42		[H0]_12804	0.123	0	-6.057814258	5.08E-10	1.00E-09
[H0]_13151	0.31	0.676	1.140221867	1.63E-10	2.52E-10		[H0]_13400	0.013	0.09	2.729279303	9.19E-06	1.76E-05		[H0]_12805	0.063	0.503	2.957347588	3.66E-25	4.24E-25
[H0]_13154	0	0.033	4.277982249	0.000831851	0.002232628		[H0]_13403	1.21	0.523	-1.197636467	8.51E-19	6.98E-19		[H0]_12809	0.456	0.07	-2.713614865	3.48E-21	4.51E-21
[H0]_13157	0.293	0.023	-3.510172895	2.38E-17	2.78E-17		[H0]_13404	0.036	0	-4.504165898	0.000277333	0.000657784		[H0]_1281	0.033	0.003	-3.312289473	0.000895595	0.003029363
[H0]_13158	0	0.063	5.209269499	5.81E-06	1.21E-05		[H0]_13406	0.24	0.01	-4.700201585	3.77E-17	3.32E-17		[H0]_12810	0.04	0.216	2.490546606	3.35E-10	6.54E-10
[H0]_13159	0	0.086	5.62367851	2.08E-07	3.88E-07		[H0]_13407	0	0.056	4.985593772	2.07E-05	4.13E-05		[H0]_12812	0.26	0.083	-1.642394591	8.37E-08	1.89E-07
[H0]_1316	0	0.693	8.850710799	3.72E-44	2.35E-44		[H0]_1341	0.03	0	-4.365389595	0.000510854	0.001267734		[H0]_12819	0	0.17	6.625752376	6.65E-13	1.15E-12
[H0]_13162	0.18	0.073	-1.289404963	0.000133372	0.000321863		[H0]_13410	0.413	0.2	-1.021793318	2.59E-06	4.64E-06		[H0]_12823	0.166	0.39	1.190793618	3.30E-07	7.76E-07
[H0]_13165	0.093	0	-5.662278485	5.46E-08	9.76E-08		[H0]_13412	0.086	0.846	3.304058296	9.14E-46	3.66E-46		[H0]_12827	0.23	0.48	1.077601213	1.63E-07	3.75E-07
[H0]_13166	0.06	0.326	2.403130816	8.05E-14	1.07E-13		[H0]_13413	0.08	0.006	-3.690477042	1.68E-06	2.93E-06		[H0]_12828	0.14	0	-6.229708077	5.14E-11	9.64E-11
[H0]_13168	0.366	0.086	-2.040531145	9.06E-13	1.26E-12		[H0]_13414	0.103	0	-5.84580532	1.67E-08	2.43E-08		[H0]_12834	1.496	7.92	2.430593126	1.50E-300	2.17E-301
[H0]_13172	0.193	0.073	-1.348011705	5.57E-05	0.000128551		[H0]_13416	0.04	0	-4.492670259	0.000292228	0.000696027		[H0]_12837	0.016	0.066	2.018654094	0.000797641	0.002677334
[H0]_13173	0.056	0	-4.956791123	1.66E-05	3.63E-05		[H0]_13418	0.856	0.04	-4.413053091	2.00E-57	6.57E-58		[H0]_1284	0.143	0.043	-1.711831264	6.74E-06	1.77E-05
[H0]_1318	1.356	0.283	-2.237280073	2.20E-54	1.19E-54		[H0]_13423	0.01	0.06	2.501683178	0.000428474	0.001050316		[H0]_12849	0	0.086	5.643232235	1.41E-07	3.24E-07
[H0]_13183	0	0.073	5.383470257	1.59E-06	3.16E-06		[H0]_13425	0.176	0	-6.668141633	2.06E-13	2.17E-13		[H0]_12850	0	0.033	4.198309494	0.000911846	0.0030872
[H0]_13186	0	0.05	4.793673357	7.65E-05	0.000179527		[H0]_13426	0.163	0.01	-3.970443514	1.71E-11	2.00E-11		[H0]_12852	0.146	0.56	1.906050166	3.80E-17	5.57E-17
[H0]_13187	0	0.033	4.354217835	0.000612995	0.001614515		[H0]_13427	0.05	0	-4.878561413	3.96E-05	8.25E-05		[H0]_12854	0	0.073	5.441784516	8.08E-07	1.96E-06
[H0]_13190	0	1.42	9.716345844	1.14E-70	4.99E-71		[H0]_13433	1.476	0.443	-1.740943694	2.28E-38	1.07E-38		[H0]_12857	0	0.04	4.626380317	0.000146936	0.000445276
[H0]_13191	0.49	0.203	-1.233389387	7.77E-09	1.32E-08		[H0]_13437	0.886	0.323	-1.434219601	2.79E-18	2.33E-18		[H0]_12862	0.36	0.913	1.301535939	2.95E-16	4.45E-16
[H0]_13193	0.02	0.073	1.920843106	0.000827341	0.002219877		[H0]_13438	0.043	0.006	-3.044060349	0.000716841	0.001828101		[H0]_12866	0	0.07	5.32130414	2.08E-06	5.21E-06
[H0]_13195	0.063	0.003	-4.052313447	1.86E-05	4.09E-05		[H0]_13440	0	0.053	4.907034909	3.34E-05	6.87E-05		[H0]_12868	0.763	0.16	-2.258124078	7.14E-28	7.75E-28
[H0]_132	0.053	0.133	1.289138519	0.000198359	0.000488407		[H0]_13444	0.226	0	-7.012044418	2.85E-16	2.61E-16		[H0]_12871	0.08	0.393	2.263784613	1.86E-15	2.89E-15
[H0]_13201	0.063	0	-5.05135935	8.86E-06	1.88E-05		[H0]_13445	0.253	0.513	1.052990828	9.74E-08	1.51E-07		[H0]_12874	0.17	0.436	1.374226525	1.69E-09	3.44E-09
[H0]_13210	1.016	0.276	-1.881485752	3.80E-29	3.20E-29		[H0]_13446	0.063	0	-5.170742164	6.07E-06	1.14E-05		[H0]_12876	1.47	0.2	-2.880570892	2.73E-67	1.58E-67
[H0]_13214	0	0.04	4.538884855	0.000274733	0.00068907		[H0]_13448	0.093	0	-5.714512978	6.40E-08	9.79E-08		[H0]_1288	0.253	0.073	-1.789226149	2.10E-09	4.30E-09
[H0]_1322	0.043	0.183	2.007132087	6.36E-08	1.14E-07		[H0]_13449	0.026	0.153	2.53213927	5.82E-08	8.87E-08		[H0]_12884	0.07	0.306	2.106322634	1.42E-11	2.59E-11
[H0]_13221	0	0.063	5.177932947	7.23E-06	1.52E-05		[H0]_13450	0.08	0	-5.539975974	3.27E-07	5.34E-07		[H0]_12886	0	0.076	5.483278484	5.74E-07	1.38E-06
[H0]_13223	0.143	0.01	-4.035098661	4.61E-10	7.29E-10		[H0]_13456	0.066	0	-5.248744676	3.47E-06	6.29E-06		[H0]_1289	0	0.05	5.069395972	1.21E-05	3.25E-05
[H0]_13227	0.146	0	-6.347625054	1.16E-11	1.70E-11		[H0]_13459	0.053	0.003	-3.759954138	7.89E-05	0.000171403		[H0]_12890	0.006	0.223	5.433004321	1.79E-16	2.68E-16
[H0]_13228	0.466	0.123	-1.92340038	1.41E-14	1.82E-14		[H0]_1346	1.483	0.05	-4.911692867	3.29E-116	5.66E-117		[H0]_12891	0.053	0.246	2.219761608	2.29E-10	4.44E-10
[H0]_1323	0	0.206	7.14217525	4.31E-17	5.08E-17		[H0]_13460	0.146	0.013	-3.509182602	1.45E-09	1.95E-09		[H0]_12892	0	2.42	10.46285647	2.66E-105	1.07E-105
[H0]_13232	0	0.06	5.114930794	1.11E-05	2.38E-05		[H0]_13462	0	0.14	6.336893929	3.76E-11	4.51E-11		[H0]_12897	0.266	0.59	1.169042875	6.18E-10	1.22E-09
[H0]_13234	1.353	0.24	-2.469158115	7.70E-53	4.25E-53		[H0]_13466	0.023	0.113	2.098718511	2.73E-05	5.54E-05		[H0]_12898	0.036	0	-4.264694925	0.000498503	0.001620715
[H0]_13235	0.043	0	-4.617022204	0.000119656	0.00028687		[H0]_13467	0.103	0.033	-1.731253633	0.000238107	0.000558554		[H0]_12899	0.143	0.03	-2.220980019	1.10E-06	2.68E-06
[H0]_13239	0.02	0.296	3.863988829	7.76E-19	8.60E-19		[H0]_13468	0.13	0.323	1.274882669	8.12E-07	1.38E-06		[H0]_1290	1.683	0.283	-2.574961714	1.13E-79	5.74E-80
[H0]_13241	0.636	0.086	-2.846753399	1.49E-29	1.24E-29		[H0]_13475	0.176	0	-6.644096159	3.12E-13	3.31E-13		[H0]_12906	0.466	0.093	-2.297643744	4.08E-18	5.79E-18
[H0]_13242	0	0.55	8.311734503	8.31E-33	6.48E-33		[H0]_13478	0.036	0	-4.319856979	0.000615887	0.001553501		[H0]_12907	0	0.51	8.223740851	2.46E-31	2.49E-31
[H0]_13246	0.073	0.163	1.14350141	0.00074596	0.001987966		[H0]_1348	0.073	0	-5.580962647	2.26E-07	3.64E-07		[H0]_12921	0	0.04	4.551652621	0.000209838	0.000648412
[H0]_13247	0.04	0.113	1.484983753	0.000586767	0.001541271		[H0]_13492	0.11	0	-6.004869047	2.81E-09	3.85E-09		[H0]_12928	0.22	0.07	-1.606378961	1.15E-06	2.82E-06
[H0]_13255	0.103	0	-5.795919369	1.36E-08	2.34E-08		[H0]_13494	0.146	0.04	-1.88878276	7.02E-06	1.32E-05		[H0]_1293	0	0.12	6.315085617	7.06E-11	1.34E-10
[H0]_13256	3.043	0.356	-3.095831796	4.95E-147	1.12E-147		[H0]_13496	0.406	0.086	-2.224313265	9.19E-16	8.60E-16		[H0]_12938	0.076	0.246	1.659121152	1.65E-07	3.80E-07
[H0]_13262	0.406	1.036	1.388620435	3.73E-20	3.97E-20		[H0]_13499	0	0.053	4.97371215	2.23E-05	4.47E-05		[H0]_12939	0	0.213	6.969249921	1.32E-15	2.03E-15
[H0]_13270	0.576	1.14	1.014938229	5.84E-14	7.71E-14		[H0]_135	0	0.22	7.356558892	9.18E-20	7.26E-20		[H0]_12940	0.12	0.363	1.609970128	6.12E-10	1.21E-09
[H0]_13272	0.006	0.066	3.217100547	4.86E-05	0.000111414		[H0]_13501	0.086	0	-5.601324808	1.88E-07	3.00E-07		[H0]_12943	0.15	0.036	-1.93607838	4.07E-06	1.05E-05
[H0]_13276	0.06	0.246	2.062802268	1.66E-09	2.71E-09		[H0]_13502	0.16	0	-6.517777823	2.50E-12	2.79E-12		[H0]_12947	0.796	3.41	2.128784864	1.28E-111	4.90E-112
[H0]_13278	0.203	0.05	-2.02758491	9.39E-08	1.71E-07		[H0]_13503	0.026	0.096	1.92232407	0.000185232	0.000426463		[H0]_12949	0	0.476	8.120547458	1.35E-29	1.42E-29
[H0]_1328	2.123	0.76	-1.456995643	1.35E-47	8.10E-48		[H0]_13505	0.12	0.016	-2.867277142	3.57E-07	5.85E-07		[H0]_12950	0.046	0	-4.649745019	8.14E-05	0.000238884
[H0]_13280	0.23	0.066	-1.762840443	2.31E-07	4.32E-07		[H0]_13518	0.256	0.04	-2.755366135	4.33E-13	4.64E-13		[H0]_12952	0.06	0	-5.026033755	8.49E-06	2.25E-05
[H0]_13281	0.12	0.03	-2.008192437	2.67E-05	5.94E-05		[H0]_13519	3.136	0	-10.86559141	2.29E-134	3.43E-135		[H0]_12953	0.006	0.126	4.189846432	1.67E-09	3.38E-09
[H0]_13285	0.073	0	-5.27039195	1.77E-06	3.54E-06		[H0]_13522	0.446	0.086	-2.347315916	5.36E-18	4.54E-18		[H0]_12957	0.133	0.326	1.280087491	6.66E-07	1.60E-06
[H0]_13288	0.286	0.023	-3.512117553	8.17E-17	9.71E-17		[H0]_13526	0.036	0	-4.341379432	0.000565282	0.001412187		[H0]_12972	0.313	0.073	-2.063863353	2.00E-11	3.67E-11
[H0]_13289	0.153	0.033	-2.094352791	1.77E-06	3.54E-06		[H0]_13528	0.3	0.106	-1.483003366	1.13E-07	1.77E-07		[H0]_12975	0.17	0.37	1.135900473	1.25E-06	3.07E-06
[H0]_13290	0.03	0.106	1.794007937	0.000184353	0.000452481		[H0]_13529	0.01	0.206	4.54502624	4.28E-15	4.13E-15		[H0]_12976	0	0.033	4.221768467	0.000835039	0.002812021
[H0]_13292	0	0.04	4.413596382	0.000478771	0.001240803		[H0]_1353	0.43	0.013	-4.941124485	1.19E-34	6.05E-35		[H0]_12977	0	0.036	4.426001519	0.000367875	0.001174782
[H0]_13293	0	0.406	7.867862504	1.23E-25	1.13E-25		[H0]_13530	1.116	0.14	-2.987826504	2.13E-54	7.32E-55		[H0]_12979	0	0.03	4.174462752	0.000996033	0.003389842
[H0]_13294	0	0.036	4.360266879	0.000597936	0.00157248		[H0]_13531	0.176	0	-6.677761522	1.75E-13	1.83E-13		[H0]_12983	0	0.053	4.952070331	2.51E-05	6.97E-05
[H0]_13296	0	0.316	7.498319061	7.41E-21	7.72E-21		[H0]_13533	0.09	0.023	-1.871323608	0.000339699	0.000819688		[H0]_12984	0.01	0.146	3.783271995	6.14E-10	1.22E-09
[H0]_133	0.456	0.08	-2.551662467	8.15E-25	7.63E-25		[H0]_13536	0.276	0	-7.297458108	4.17E-19	3.38E-19		[H0]_12989	0	0.04	4.566125743	0.000196245	0.000603698
[H0]_13302	0	0.043	4.601507129	0.000204715	0.000504685		[H0]_13539	0.056	0	-4.989047386	2.03E-05	4.06E-05		[H0]_12990	0.276	0	-7.202808522	5.89E-19	8.15E-19
[H0]_13303	0.01	0.076	2.783935185	5.55E-05	0.000128		[H0]_13543	0	0.07	5.355326647	1.53E-06	2.66E-06		[H0]_12993	0.713	1.95	1.445475653	1.99E-37	1.79E-37
[H0]_13304	0.066	0	-5.143911739	4.61E-06	9.55E-06		[H0]_13546	0.35	0	-7.637586771	3.90E-23	2.73E-23		[H0]_12996	0	0.533	8.312551666	6.51E-33	6.38E-33
[H0]_13306	0	0.073	5.435248039	1.05E-06	2.06E-06		[H0]_13549	0.16	0.736	2.220779025	7.90E-27	4.91E-27		[H0]_13000	0	0.05	4.910397481	3.21E-05	9.03E-05
[H0]_13309	0.083	0.023	-1.836371121	0.000700266	0.001857938		[H0]_13552	0.32	0.076	-2.048866214	1.27E-11	1.47E-11		[H0]_13004	0.03	0.253	3.00496706	1.63E-13	2.74E-13
[H0]_13311	0.05	0	-4.776449505	5.00E-05	0.000114685		[H0]_13553	0.116	0.013	-3.072922963	1.82E-07	2.90E-07		[H0]_13008	0	0.033	4.273998425	0.000683934	0.002272973
[H0]_13313	0.063	0.213	1.701415419	1.12E-06	2.21E-06		[H0]_13557	0.093	0.023	-1.888611317	0.000233229	0.000546331		[H0]_13009	0.003	0.17	5.362174237	5.71E-13	9.81E-13
[H0]_13316	0.083	0	-5.467813737	3.41E-07	6.44E-07		[H0]_13559	0.026	0.173	2.751606547	2.61E-09	3.57E-09		[H0]_13019	0	0.086	5.681200085	9.91E-08	2.25E-07
[H0]_13317	0.146	0.06	-1.236857663	0.000636231	0.001679046		[H0]_1356	0.316	0	-7.72764838	2.46E-24	1.66E-24		[H0]_13024	0	0.04	4.533019769	0.000228906	0.000710226
[H0]_13319	0.066	0.2	1.621751853	3.02E-06	6.16E-06		[H0]_13560	0	0.033	4.211752176	0.000941072	0.002454414		[H0]_13027	0.063	0.196	1.696004185	1.44E-06	3.56E-06
[H0]_1332	0	0.446	8.239222003	1.63E-31	1.30E-31		[H0]_13563	0.12	0.023	-2.426013017	3.17E-06	5.73E-06		[H0]_1303	0	0.053	5.141455646	7.52E-06	1.98E-05
[H0]_13329	0.003	0.043	3.323535462	0.000630323	0.001662545		[H0]_13565	0	0.05	4.86806711	4.20E-05	8.76E-05		[H0]_13035	0	0.046	4.723486435	9.02E-05	0.000266109
[H0]_13332	0.006	0.06	3.100548669	0.000125523	0.000301668		[H0]_1357	0.12	0.023	-2.256354036	1.32E-06	2.28E-06		[H0]_13039	0.033	0.163	2.234867181	2.06E-07	4.78E-07
[H0]_13333	0	0.14	6.369668027	4.07E-11	6.11E-11		[H0]_13575	0.13	0	-6.251399828	1.25E-10	1.55E-10		[H0]_13043	0.796	3.263	2.015665366	3.78E-98	1.61E-98
[H0]_13339	0.536	0.23	-1.189511439	4.33E-09	7.24E-09		[H0]_13576	0	0.166	6.582039872	8.71E-13	9.48E-13		[H0]_13045	0.07	0.266	1.903917993	4.21E-09	8.74E-09
[H0]_13343	0.146	0.066	-1.165126418	0.00094887	0.002568448		[H0]_13583	0.963	0	-9.125300396	7.19E-53	2.53E-53		[H0]_13049	0	0.03	4.230055078	0.000809514	0.002719907
[H0]_13347	0.176	0.06	-1.505467802	3.06E-05	6.85E-05		[H0]_1359	0.123	0	-6.370632587	2.34E-11	2.77E-11		[H0]_13053	0.063	0.013	-2.295857183	0.000493702	0.00160406
[H0]_13349	0.216	0.486	1.180171537	2.20E-08	3.82E-08		[H0]_13591	8.663	2.83	-1.602567645	1.06E-191	1.14E-192		[H0]_13055	0	0.056	5.090484359	1.06E-05	2.82E-05
[H0]_13352	0	0.063	5.22592898	5.16E-06	1.07E-05		[H0]_13595	0.05	0	-4.872660811	4.10E-05	8.55E-05		[H0]_1306	0.506	0.24	-1.067703561	1.03E-08	2.20E-08
[H0]_13357	0	0.56	8.355921693	1.28E-33	9.81E-34		[H0]_13604	0	0.303	7.454345638	7.00E-21	5.31E-21		[H0]_13062	0.036	0.226	2.660994322	3.10E-11	5.76E-11
[H0]_13358	0	0.04	4.606604996	0.000199694	0.000491791		[H0]_13606	0	0.04	4.613892681	0.000164032	0.000374289		[H0]_13067	0.3	0.103	-1.552617009	4.62E-08	1.02E-07
[H0]_1336	0	0.03	4.442393646	0.000423173	0.001088237		[H0]_13607	0.203	0	-6.852316365	7.13E-15	6.97E-15		[H0]_13074	0.833	0.16	-2.364171707	1.25E-31	1.26E-31
[H0]_13367	0.07	0.22	1.650613392	9.31E-07	1.82E-06		[H0]_13609	0.87	0.243	-1.821800351	1.93E-24	1.29E-24		[H0]_13075	0.023	0.286	3.653950098	1.23E-17	1.77E-17
[H0]_1337	0.053	0.006	-3.070573195	7.96E-05	0.000187012		[H0]_13618	0.056	0.173	1.647521657	1.01E-05	1.94E-05		[H0]_13076	0.226	0	-6.934187151	2.63E-16	3.96E-16
[H0]_13370	0.173	0.07	-1.305093679	0.000156895	0.00038151		[H0]_13620	0.24	0.086	-1.459093239	2.35E-06	4.19E-06		[H0]_13077	0	0.22	6.999618413	7.13E-16	1.09E-15
[H0]_13371	0	0.076	5.506523983	5.82E-07	1.12E-06		[H0]_13631	0	0.19	6.813476895	1.47E-14	1.46E-14		[H0]_13078	0	0.086	5.653742595	1.28E-07	2.93E-07
[H0]_13375	0	0.04	4.495573684	0.000334636	0.000848796		[H0]_13633	0.053	0.006	-3.35883826	0.000136975	0.000308616		[H0]_13081	0	0.05	4.913487868	3.16E-05	8.86E-05
[H0]_13376	0.046	1.05	4.581730328	5.59E-69	2.50E-69		[H0]_13636	0.22	0.076	-1.513824883	3.17E-06	5.71E-06		[H0]_13089	0	0.036	4.492262961	0.000275368	0.000863645
[H0]_13381	0.353	1.923	2.429749048	2.81E-72	1.21E-72		[H0]_13638	0.356	0.133	-1.44399741	1.57E-08	2.28E-08		[H0]_13098	0.2	0	-6.735130364	1.37E-14	2.20E-14
[H0]_13383	0	0.036	4.436679995	0.000433896	0.001117144		[H0]_13639	0.063	0.013	-2.433013038	0.000283245	0.000672875		[H0]_13102	0.18	0.426	1.265622632	2.41E-08	5.25E-08
[H0]_13390	0.95	3.033	1.690960025	1.84E-72	7.88E-73		[H0]_13644	0	0.07	5.321110932	1.99E-06	3.52E-06		[H0]_13108	0	0.186	6.782427078	4.52E-14	7.42E-14
[H0]_13393	0.11	0	-5.836910489	8.68E-09	1.47E-08		[H0]_13646	0.046	0	-4.686757311	0.000113896	0.000253554		[H0]_13113	0.01	0.303	4.756299152	1.87E-21	2.40E-21
[H0]_13394	1.406	0.63	-1.168308159	2.00E-20	2.11E-20		[H0]_13648	0.113	0.306	1.449417864	1.39E-07	2.19E-07		[H0]_13119	0.003	0.053	3.627149051	6.87E-05	0.000199853
[H0]_13395	0.62	1.65	1.424859936	1.33E-31	1.06E-31		[H0]_13649	0.23	0.066	-1.787633599	1.23E-07	1.94E-07		[H0]_13136	0.466	0.13	-1.84211353	4.47E-14	7.32E-14
[H0]_13396	0.11	0.013	-2.887998711	1.23E-06	2.43E-06		[H0]_13650	1.986	0.186	-3.376589074	6.63E-107	1.23E-107		[H0]_13137	0.11	0	-5.911620383	2.99E-09	6.15E-09
[H0]_13397	0.08	0.016	-2.278941383	0.000172928	0.000422899		[H0]_13655	0.45	0.143	-1.634306905	6.49E-12	7.42E-12		[H0]_13147	0	0.03	4.189837978	0.000941075	0.003191994
[H0]_13398	0	0.036	4.417952787	0.000470032	0.001216601		[H0]_13657	0.45	0.136	-1.711188887	1.20E-12	1.32E-12		[H0]_13151	0.283	0.676	1.251173274	5.43E-12	9.74E-12
[H0]_13399	0	0.076	5.461511848	8.47E-07	1.65E-06		[H0]_13665	0.933	0.443	-1.070840562	8.65E-13	9.42E-13		[H0]_13154	0	0.033	4.278799412	0.000672078	0.002228165
[H0]_13403	1.21	0.403	-1.560911082	1.56E-26	1.39E-26		[H0]_13668	0.046	0	-4.779025739	6.97E-05	0.000150163		[H0]_13156	0	0.086	5.643232235	1.41E-07	3.24E-07
[H0]_13404	0.036	0	-4.400092474	0.000343081	0.000871746		[H0]_1367	0.296	0.04	-2.923392983	1.21E-17	1.04E-17		[H0]_13157	0.293	0.023	-3.514641897	1.64E-17	2.37E-17
[H0]_13416	0.04	0	-4.388596835	0.000361454	0.000920888		[H0]_13670	0.076	0.006	-3.216482709	1.13E-05	2.18E-05		[H0]_13158	0.003	0.063	4.210086662	9.81E-06	2.61E-05
[H0]_13421	0.156	0	-6.440858141	2.76E-12	3.92E-12		[H0]_13673	0.49	0.03	-4.103130262	3.15E-31	1.74E-31		[H0]_1316	0.116	0.693	2.579878189	1.50E-33	1.46E-33
[H0]_13426	0.163	0.016	-3.089564231	1.45E-09	2.35E-09		[H0]_13677	0.153	0.043	-1.880065004	4.05E-06	7.42E-06		[H0]_13166	0.123	0.326	1.415256956	9.05E-08	2.05E-07
[H0]_13428	0.11	0.006	-3.867597393	5.31E-08	9.48E-08		[H0]_13682	0.093	0	-5.754100779	4.32E-08	6.50E-08		[H0]_13168	0.2	0.086	-1.158458913	0.000177055	0.000541388
[H0]_1343	0	0.056	5.22592898	5.16E-06	1.07E-05		[H0]_13684	0.14	0.023	-2.505970847	3.06E-07	4.99E-07		[H0]_13170	0.056	0	-4.95597396	1.35E-05	3.64E-05
[H0]_13432	0.053	0.183	1.741407546	3.40E-06	6.96E-06		[H0]_13690	0	0.176	6.659107395	2.37E-13	2.51E-13		[H0]_13172	0	0.073	5.447481246	7.72E-07	1.87E-06
[H0]_13437	0.886	0.19	-2.18466111	1.94E-30	1.58E-30		[H0]_13691	0	0.056	5.054899101	1.33E-05	2.59E-05		[H0]_13174	0.08	0.013	-2.436945729	7.07E-05	0.000205973
[H0]_13440	0	0.156	6.539551381	3.26E-12	4.64E-12		[H0]_13697	0.196	0	-6.838255878	9.34E-15	9.18E-15		[H0]_13178	0.033	0	-4.14840279	0.000791503	0.002655575
[H0]_13444	0.226	0	-6.907970994	5.68E-16	6.97E-16		[H0]_13701	0.45	1.086	1.241485082	5.10E-18	4.31E-18		[H0]_13183	0	0.073	5.38428742	1.28E-06	3.15E-06
[H0]_13445	0.253	0.736	1.605354904	4.35E-18	4.95E-18		[H0]_13703	0	0.1	5.857163832	1.46E-08	2.12E-08		[H0]_13186	0	0.05	4.79449052	6.19E-05	0.000179057
[H0]_13446	0.063	0	-5.06666874	7.97E-06	1.69E-05		[H0]_13709	0	0.296	7.40908287	2.34E-20	1.81E-20		[H0]_13187	0	0.033	4.355034998	0.000495742	0.001611157
[H0]_13447	0.273	0.126	-1.075357919	5.49E-05	0.000126578		[H0]_13710	0.32	0.056	-2.420771222	6.89E-14	7.08E-14		[H0]_13188	0	0.066	5.248935567	3.55E-06	9.08E-06
[H0]_13450	0.08	0.016	-2.259579777	0.000160035	0.000389568		[H0]_13713	0.653	0	-8.540828929	2.56E-38	1.20E-38		[H0]_13190	0	1.42	9.717163007	8.71E-71	4.85E-71
[H0]_13456	0.066	0	-5.144671252	4.58E-06	9.50E-06		[H0]_1372	0.03	0	-4.284738935	0.00071023	0.001810165		[H0]_13191	0.086	0.203	1.226140281	7.66E-05	0.000224104
[H0]_1346	1.483	0	-9.863335707	5.19E-82	2.01E-82		[H0]_13722	0.036	0	-4.370981444	0.000498606	0.001235986		[H0]_13192	0.166	0.026	-2.662046475	6.58E-09	1.38E-08
[H0]_13460	0.146	0.35	1.30406535	2.41E-07	4.52E-07		[H0]_13731	0.166	0	-6.556019797	1.35E-12	1.49E-12		[H0]_13193	0.013	0.073	2.412230399	0.000138323	0.00041771
[H0]_13466	0.023	0.083	1.71391303	0.000917523	0.00247896		[H0]_13732	1.41	0.693	-1.027762777	2.19E-17	1.90E-17		[H0]_13196	0.186	0.613	1.711286471	2.13E-16	3.21E-16
[H0]_13468	0.13	0.31	1.238125412	2.33E-06	4.71E-06		[H0]_13735	0.02	0.106	2.427475944	9.10E-06	1.74E-05		[H0]_13206	0	0.15	6.473190883	7.30E-12	1.32E-11
[H0]_13469	0	0.05	4.856004852	5.42E-05	0.000124987		[H0]_13737	0.093	0	-5.741205095	4.91E-08	7.44E-08		[H0]_1321	0.103	0.28	1.453860874	4.33E-08	9.59E-08
[H0]_13479	0.106	0.006	-4.265339893	4.04E-08	7.16E-08		[H0]_13742	0	0.14	6.347202746	3.24E-11	3.88E-11		[H0]_13214	0	0.04	4.539702018	0.000221928	0.00068749
[H0]_1348	0.073	0	-5.476889223	3.14E-07	5.93E-07		[H0]_13743	0.676	0.213	-1.648575517	4.40E-17	3.89E-17		[H0]_13215	0	0.033	4.273998425	0.000683934	0.002272973
[H0]_1349	0	0.066	5.540883509	4.34E-07	8.28E-07		[H0]_13746	0.013	0.246	4.233931315	3.36E-17	2.95E-17		[H0]_13217	0.086	0.23	1.433608527	4.42E-06	1.14E-05
[H0]_13492	0.11	0.023	-2.299099107	1.18E-05	2.54E-05		[H0]_1375	0.026	0	-4.327066864	0.000599849	0.001504866		[H0]_13218	0.61	1.27	1.070087269	1.06E-16	1.57E-16
[H0]_13494	0.146	0.06	-1.33959199	0.000332281	0.000842544		[H0]_13753	0.05	0	-4.833707177	5.13E-05	0.000108533		[H0]_13220	0.536	2.63	2.316609427	5.56E-95	2.44E-95
[H0]_1350	0	0.03	4.382727557	0.000545102	0.001424516		[H0]_13760	0.58	0.16	-1.849510099	2.70E-17	2.36E-17		[H0]_13221	0	0.063	5.17875011	5.83E-06	1.52E-05
[H0]_13501	0.086	0.016	-2.237225728	0.000131424	0.000316563		[H0]_13762	0.226	0.08	-1.445922	4.61E-06	8.49E-06		[H0]_1323	0	0.206	7.142992413	3.44E-17	5.04E-17
[H0]_13503	0.026	0.39	3.982284813	1.31E-24	1.23E-24		[H0]_13770	0.11	0	-5.948015747	5.42E-09	7.58E-09		[H0]_13232	0	0.06	5.115747957	8.94E-06	2.37E-05
[H0]_13505	0.12	0.023	-2.35511898	5.07E-06	1.05E-05		[H0]_13771	0.023	0.083	2.006641607	0.000209649	0.000487907		[H0]_13239	0.12	0.296	1.303967337	1.31E-06	3.23E-06
[H0]_13507	0	0.05	4.879360249	4.75E-05	0.00010874		[H0]_13775	2.343	0.46	-2.329427326	1.19E-85	2.68E-86		[H0]_1324	0	1.243	9.718010189	8.08E-71	4.50E-71
[H0]_13517	0.82	0.396	-1.052019184	5.88E-11	8.89E-11		[H0]_1378	0.26	0	-7.455486595	6.96E-21	5.28E-21		[H0]_13240	0	0.143	6.379825473	2.86E-11	5.31E-11
[H0]_13518	0.256	0.113	-1.216641843	1.90E-05	4.17E-05		[H0]_13783	0.163	0	-6.535625824	1.88E-12	2.08E-12		[H0]_13245	0	0.05	4.878069749	3.88E-05	0.000109823
[H0]_13519	3.136	8.51	1.386875971	1.17E-147	2.66E-148		[H0]_13784	0	0.063	5.222605387	4.17E-06	7.64E-06		[H0]_13246	0.036	0.163	2.21042902	2.87E-07	6.74E-07
[H0]_13521	0.006	11.836	11.05620166	0	0		[H0]_13785	1.056	0.193	-2.454943256	4.65E-42	2.01E-42		[H0]_13247	0.026	0.113	2.137525951	1.71E-05	4.67E-05
[H0]_13522	0.446	0.206	-1.081947796	5.37E-07	1.03E-06		[H0]_13789	0.066	0	-5.259336088	3.21E-06	5.79E-06		[H0]_13251	0.106	0.01	-3.597298569	1.04E-07	2.37E-07
[H0]_13530	1.116	0.363	-1.627446629	4.68E-26	4.24E-26		[H0]_13791	0.053	0	-4.942862423	2.70E-05	5.49E-05		[H0]_13258	0	0.363	7.713178271	1.32E-23	1.59E-23
[H0]_13533	0.09	0.013	-2.655604828	2.11E-05	4.66E-05		[H0]_13792	0	0.043	4.613892681	0.000164032	0.000374289		[H0]_13259	0.066	0.006	-3.396962994	2.03E-05	5.58E-05
[H0]_13535	0.35	0.073	-2.283810606	6.61E-14	8.75E-14		[H0]_13798	0.11	0.03	-1.785088472	0.000153747	0.000349179		[H0]_13266	0.04	0	-4.421995388	0.000251061	0.000783004
[H0]_13539	0.056	0.003	-3.634012388	8.65E-05	0.000203837		[H0]_13801	0.52	0.193	-1.445623218	1.03E-11	1.19E-11		[H0]_13268	0.09	0.236	1.40233561	4.29E-06	1.11E-05
[H0]_13544	0	0.143	6.39787701	2.72E-11	4.05E-11		[H0]_13806	0.87	0.023	-5.238844328	2.06E-59	6.53E-60		[H0]_13270	0.14	1.14	3.058922432	3.86E-56	2.57E-56
[H0]_13546	0.35	0.013	-4.709763986	1.51E-23	1.47E-23		[H0]_13812	0.066	0.25	1.928263293	7.94E-09	1.12E-08		[H0]_13272	0	0.066	5.246486862	3.61E-06	9.24E-06
[H0]_13547	0.016	0.066	2.016289261	0.00077628	0.002074608		[H0]_13816	0.153	0.003	-5.451698478	5.58E-12	6.35E-12		[H0]_13275	0.066	0.186	1.472003565	1.58E-05	4.30E-05
[H0]_13549	0.16	0.556	1.826754322	3.61E-16	4.40E-16		[H0]_13818	0.123	0	-6.124317827	6.58E-10	8.61E-10		[H0]_13276	0.016	0.246	3.831623842	2.77E-16	4.18E-16
[H0]_1355	0.803	0.003	-8.732901103	5.74E-52	3.22E-52		[H0]_13819	0.106	0	-5.945207125	5.60E-09	7.84E-09		[H0]_13278	0	0.05	4.828723696	5.13E-05	0.000147007
[H0]_13553	0.116	0.02	-2.393537209	4.84E-06	1.01E-05		[H0]_13821	0.196	0.393	1.001741261	6.21E-06	1.16E-05		[H0]_13279	0	0.05	4.895887495	3.50E-05	9.86E-05
[H0]_13559	0.026	0.206	2.99363177	3.16E-11	4.72E-11		[H0]_13825	0.286	0.136	-1.043626029	5.03E-05	0.00010605		[H0]_1328	0.3	0.76	1.347970632	9.20E-17	1.37E-16
[H0]_1356	0.316	0.056	-2.450447523	1.58E-15	1.97E-15		[H0]_13826	0.09	0.01	-3.142140952	2.40E-06	4.28E-06		[H0]_13281	0.1	0.03	-1.710476999	0.000364086	0.001160468
[H0]_13561	0	0.136	6.303321123	1.02E-10	1.57E-10		[H0]_13827	1.423	0.693	-1.019959761	4.08E-17	3.60E-17		[H0]_13282	0.09	0	-5.596366294	8.35E-08	1.89E-07
[H0]_13563	0.12	0	-5.972704152	1.81E-09	2.95E-09		[H0]_13828	0.053	0	-4.905782882	3.38E-05	6.96E-05		[H0]_13289	0.12	0.033	-1.747623134	9.10E-05	0.000268489
[H0]_13565	0	0.076	5.486614956	6.88E-07	1.33E-06		[H0]_13833	0.096	0.026	-1.893451375	0.000199156	0.0004617		[H0]_13291	0.283	0.893	1.663664895	3.63E-22	4.57E-22
[H0]_13569	0	0.07	5.34814332	2.09E-06	4.20E-06		[H0]_13834	0.173	0.08	-1.068607253	0.00090745	0.002359967		[H0]_13292	0	0.04	4.414413545	0.00038669	0.00123814
[H0]_1357	0.12	0.003	-4.640471224	1.71E-10	2.64E-10		[H0]_13838	0.043	0	-4.585779664	0.000188524	0.000435269		[H0]_13294	0.1	0.036	-1.4733238	0.000979597	0.003329541
[H0]_13574	0	0.656	8.603102148	1.54E-38	1.08E-38		[H0]_13840	0.246	0.093	-1.369011106	4.77E-06	8.80E-06		[H0]_13295	0.413	0.196	-1.058013045	1.52E-06	3.77E-06
[H0]_13576	0	0.426	7.94472626	9.33E-27	8.31E-27		[H0]_13841	0	0.043	4.582942591	0.00019032	0.000440064		[H0]_13296	0.693	0.316	-1.149904342	6.87E-11	1.30E-10
[H0]_1358	0.1	0	-5.962832929	2.04E-09	3.33E-09		[H0]_13844	0.056	0	-4.999012666	1.91E-05	3.80E-05		[H0]_13304	0.06	0	-5.038340014	7.81E-06	2.06E-05
[H0]_13581	0.053	0.233	2.159109496	2.30E-09	3.78E-09		[H0]_13847	0.286	0.59	1.046093386	1.64E-08	2.38E-08		[H0]_13305	0.03	0	-4.088120741	0.000994304	0.003383234
[H0]_13583	0.963	0	-9.021226972	6.16E-52	3.46E-52		[H0]_13857	0.053	0	-4.923966343	3.03E-05	6.20E-05		[H0]_13306	0	0.073	5.436065202	8.47E-07	2.06E-06
[H0]_13588	0.03	0.356	3.637983899	1.08E-21	1.11E-21		[H0]_13863	0.05	0	-4.907707759	3.34E-05	6.87E-05		[H0]_13307	0.01	0.063	2.594643554	0.000223432	0.000692495
[H0]_1359	0.123	0.013	-3.248637255	5.97E-09	1.01E-08		[H0]_13870	4.966	1.35	-1.87244651	2.74E-136	4.06E-137		[H0]_13312	0.016	0.07	2.030072843	0.000575079	0.001887541
[H0]_13590	0.58	1.196	1.058953034	2.26E-15	2.84E-15		[H0]_13879	0.05	0.13	1.478088913	0.000219078	0.000511163		[H0]_13313	0	0.213	6.911685947	4.07E-15	6.41E-15
[H0]_13593	0	0.036	4.425184356	0.000455609	0.001177324		[H0]_1388	0.233	1.356	2.546320407	2.37E-65	6.89E-66		[H0]_13316	0.086	0	-5.509458229	1.88E-07	4.36E-07
[H0]_13595	0.05	0	-4.768587387	5.23E-05	0.000120245		[H0]_13880	0	0.046	4.790996908	6.50E-05	0.00013938		[H0]_13319	0.033	0.2	2.657739794	3.04E-10	5.93E-10
[H0]_13604	0	0.073	5.395301754	1.45E-06	2.87E-06		[H0]_13883	0	0.06	5.142412972	7.36E-06	1.39E-05		[H0]_1332	0	0.446	8.240039166	1.28E-31	1.29E-31
[H0]_13607	0.203	0.026	-3.021411724	3.84E-11	5.75E-11		[H0]_13884	0.11	0.013	-3.068105293	4.10E-07	6.76E-07		[H0]_13320	0	0.036	4.345913608	0.00051438	0.001676244
[H0]_13620	0.24	0.643	1.45192252	7.02E-14	9.31E-14		[H0]_13886	0.066	0.013	-2.298628467	0.000476156	0.001176729		[H0]_13321	0.826	0.063	-3.684075384	3.08E-47	2.34E-47
[H0]_1363	0.086	0.216	1.350896226	4.52E-06	9.36E-06		[H0]_13888	1.823	0.506	-1.837634387	3.29E-50	1.21E-50		[H0]_13322	0.306	1.936	2.663689375	1.14E-81	5.68E-82
[H0]_13638	0.356	0.15	-1.235108358	5.80E-07	1.12E-06		[H0]_13889	0.203	0	-6.860538292	6.09E-15	5.93E-15		[H0]_13329	0	0.043	4.611233773	0.000158212	0.000481193
[H0]_13643	0	0.053	5.030204509	1.92E-05	4.21E-05		[H0]_13894	0.033	0	-4.239604023	0.000847777	0.002192629		[H0]_13332	0	0.06	5.101365832	9.83E-06	2.62E-05
[H0]_13648	0.113	0.006	-3.905284411	3.32E-08	5.84E-08		[H0]_13897	0.08	0	-5.549870192	2.99E-07	4.87E-07		[H0]_13333	0	0.14	6.37048519	3.27E-11	6.07E-11
[H0]_13649	0.23	0.086	-1.389229639	9.66E-06	2.06E-05		[H0]_13898	0.006	0.06	3.026663573	0.000133387	0.000299975		[H0]_13336	0.073	0.17	1.240312258	0.000239145	0.000743832
[H0]_13650	1.986	0	-10.05492422	7.06E-91	2.51E-91		[H0]_1390	0.256	0	-7.420524584	1.78E-20	1.37E-20		[H0]_13346	0	0.05	4.888577407	3.65E-05	0.000103094
[H0]_13660	0.093	0.02	-2.351446067	3.54E-05	7.99E-05		[H0]_13901	0.033	0	-4.239604023	0.000847777	0.002192629		[H0]_13349	0.116	0.486	2.068548774	9.48E-17	1.41E-16
[H0]_13663	0	0.036	4.46502462	0.000383428	0.000980007		[H0]_13902	0	0.033	4.291964586	0.000688085	0.001749295		[H0]_13350	0.416	0.966	1.192723962	4.54E-15	7.16E-15
[H0]_13664	0	0.056	5.037772763	1.83E-05	4.01E-05		[H0]_1391	0.12	0.013	-3.114833423	1.54E-08	2.24E-08		[H0]_13353	0.003	0.05	3.621825508	0.000121928	0.000365792
[H0]_13665	0.933	0.263	-1.795637381	3.56E-25	3.31E-25		[H0]_13911	0.25	0.03	-2.994189611	1.35E-13	1.41E-13		[H0]_13356	0.013	0.07	2.659158883	0.000119876	0.000359269
[H0]_13668	0.046	0	-4.674952315	8.80E-05	0.000207723		[H0]_13913	0.376	0	-7.758507182	9.25E-25	6.14E-25		[H0]_13357	0.003	0.56	7.058080541	1.68E-37	1.51E-37
[H0]_1367	0.296	0.043	-2.716455868	4.20E-16	5.12E-16		[H0]_13915	0.066	0	-5.242657347	3.62E-06	6.59E-06		[H0]_1336	0	0.03	4.443210809	0.000341958	0.001085865
[H0]_13670	0.076	0.006	-3.155478007	1.62E-05	3.54E-05		[H0]_13923	0.033	0	-4.231942321	0.000873667	0.002263945		[H0]_13361	0.123	0.276	1.134046984	2.18E-05	6.01E-05
[H0]_13673	0.49	0.046	-3.384238354	9.80E-27	8.74E-27		[H0]_13924	0.173	0	-6.629590758	3.99E-13	4.27E-13		[H0]_13366	0.003	0.146	5.415140526	1.45E-11	2.66E-11
[H0]_13676	0	0.046	4.794790426	7.61E-05	0.000178387		[H0]_13927	0.036	0	-4.393134586	0.000453599	0.001116861		[H0]_13369	0.1	0.253	1.357634189	3.90E-06	1.00E-05
[H0]_13677	0.153	0.07	-1.163599856	0.000762756	0.002035804		[H0]_13932	0	0.14	6.365854753	2.48E-11	2.94E-11		[H0]_13371	0	0.076	5.507341146	4.69E-07	1.12E-06
[H0]_13679	0.153	0.016	-3.210525595	2.35E-09	3.87E-09		[H0]_13934	0.26	0.083	-1.639382583	1.07E-07	1.67E-07		[H0]_13374	0.243	0.103	-1.243386119	1.81E-05	4.95E-05
[H0]_13685	0.01	0.093	3.34322876	1.28E-06	2.54E-06		[H0]_13939	0.8	0.333	-1.269824476	4.01E-14	4.07E-14		[H0]_13375	0	0.04	4.496390847	0.000270355	0.000846894
[H0]_13688	0.013	0.076	2.468422373	0.000109376	0.000261		[H0]_1394	0.27	0.06	-2.205264929	1.61E-12	1.78E-12		[H0]_13376	0.046	1.05	4.539903153	7.62E-69	4.34E-69
[H0]_1369	0.18	0.046	-1.898926517	2.05E-07	3.83E-07		[H0]_13940	0.106	0	-5.900959423	9.17E-09	1.31E-08		[H0]_13381	0.516	1.923	1.896441462	1.40E-53	9.63E-54
[H0]_13690	0	0.08	5.540883509	4.34E-07	8.28E-07		[H0]_13942	0.13	0.013	-3.094523758	4.40E-08	6.63E-08		[H0]_13382	0.35	1.033	1.576168621	1.40E-23	1.69E-23
[H0]_13696	0	0.046	4.732029856	0.000106354	0.000253455		[H0]_13944	0	0.063	5.130113707	8.01E-06	1.52E-05		[H0]_13390	1.493	3.033	1.02239172	1.65E-34	1.56E-34
[H0]_13697	0.196	0.04	-2.261694682	1.52E-08	2.61E-08		[H0]_13945	0.823	0.383	-1.116516316	2.95E-12	3.32E-12		[H0]_13393	0.066	0	-5.190179712	2.64E-06	6.68E-06
[H0]_13700	0.01	0.053	2.734022451	0.000341667	0.000868028		[H0]_13948	0.086	0.306	1.787797509	1.15E-09	1.53E-09		[H0]_13395	0.333	1.65	2.310387038	1.63E-59	1.04E-59
[H0]_13703	0	0.1	5.849569027	2.31E-08	4.04E-08		[H0]_13950	0.253	0.123	-1.071675355	8.14E-05	0.000177095		[H0]_13399	0	0.076	5.462329011	6.83E-07	1.65E-06
[H0]_13709	0	0.136	6.353838926	5.09E-11	7.67E-11		[H0]_13952	0.56	0	-8.317234471	7.68E-34	3.97E-34		[H0]_13406	0.01	0.25	4.770570834	1.16E-17	1.66E-17
[H0]_13712	0.64	0.32	-1.008999146	1.68E-08	2.90E-08		[H0]_13956	0.06	0	-5.089976295	1.06E-05	2.04E-05		[H0]_13407	0.056	0	-4.882337511	2.14E-05	5.91E-05
[H0]_13714	0.23	0.056	-2.12669665	3.44E-09	5.71E-09		[H0]_1396	0.056	0.01	-2.542162649	0.000233418	0.000546788		[H0]_13409	0.563	1.223	1.107110168	9.48E-17	1.41E-16
[H0]_13715	0.076	0.006	-3.299491899	1.10E-05	2.36E-05		[H0]_13961	0.136	0.036	-1.826787763	2.29E-05	4.60E-05		[H0]_1341	0	0.043	4.86429437	4.19E-05	0.000119242
[H0]_13716	0.893	0.313	-1.495068261	3.94E-19	4.33E-19		[H0]_13965	0.21	0	-6.898057589	2.92E-15	2.80E-15		[H0]_13410	0.2	0.55	1.443680749	4.40E-12	7.85E-12
[H0]_1372	0.03	0	-4.180665511	0.000864644	0.002327354		[H0]_13968	0.18	0.063	-1.51155753	1.94E-05	3.86E-05		[H0]_13412	0.846	0.103	-3.032696813	2.32E-41	1.94E-41
[H0]_13721	2.543	0	-10.39493476	6.67E-109	2.01E-109		[H0]_1397	0.316	0	-7.712724996	3.94E-24	2.66E-24		[H0]_13413	0.006	0.06	3.264487066	5.57E-05	0.000160281
[H0]_13723	1.703	0.5	-1.774914569	4.69E-44	2.97E-44		[H0]_13970	0	0.28	7.357790086	8.90E-20	7.04E-20		[H0]_13414	0	0.043	4.651276449	0.000130068	0.000391354
[H0]_1373	0.046	0.176	1.948681976	1.12E-07	2.04E-07		[H0]_13972	0.016	0.15	3.270136068	1.11E-09	1.48E-09		[H0]_13418	0.04	1.036	4.652003076	5.92E-67	3.45E-67
[H0]_13732	1.41	0.566	-1.310267392	3.97E-24	3.79E-24		[H0]_13974	0.066	0.223	1.679056985	5.10E-07	8.48E-07		[H0]_13419	0.116	0.026	-2.132903584	1.62E-05	4.40E-05
[H0]_13742	0	0.053	4.929041888	3.56E-05	8.03E-05		[H0]_1398	0	0.066	5.500621982	4.58E-07	7.59E-07		[H0]_13420	0.15	0.406	1.476370431	8.88E-10	1.77E-09
[H0]_13746	0.013	0.076	2.502391556	0.000116527	0.00027902		[H0]_13981	0.476	1.713	1.861863865	4.49E-48	1.72E-48		[H0]_13421	0.126	0	-6.095991438	3.12E-10	6.08E-10
[H0]_13749	0	0.12	6.136238678	8.94E-10	1.43E-09		[H0]_13986	0.473	0.1	-2.206554146	1.10E-17	9.42E-18		[H0]_13425	0	0.086	5.636390383	1.50E-07	3.46E-07
[H0]_13758	0	0.05	4.838778438	5.98E-05	0.000138333		[H0]_13991	0.07	0	-5.326347495	1.93E-06	3.40E-06		[H0]_13427	0	0.046	4.800067237	6.00E-05	0.000173444
[H0]_13760	0.58	0.18	-1.685603425	4.64E-15	5.88E-15		[H0]_13994	0.073	0	-5.36398824	1.43E-06	2.49E-06		[H0]_13428	0.056	0.006	-2.983389417	0.000136635	0.000412294
[H0]_13762	0.226	0.043	-2.418645325	4.02E-10	6.33E-10		[H0]_14	0.136	0.04	-1.68197121	6.27E-07	1.05E-06		[H0]_1343	0	0.056	5.226746143	4.16E-06	1.07E-05
[H0]_13763	0.036	0	-4.174728486	0.000884954	0.002385667		[H0]_14000	0.183	0.043	-2.019834719	2.53E-07	4.09E-07		[H0]_13432	0.01	0.183	3.989004767	1.73E-12	3.04E-12
[H0]_13770	0.11	0.036	-1.6143544	0.000426298	0.001096683		[H0]_14008	0.31	0.136	-1.203505537	3.46E-06	6.27E-06		[H0]_13433	0.443	1.353	1.625226907	1.31E-31	1.31E-31
[H0]_13771	0.023	0.086	2.037346821	0.000191398	0.000470416		[H0]_14010	1.146	3.603	1.645320241	5.19E-84	1.18E-84		[H0]_13440	0.053	0.156	1.632516472	1.94E-05	5.31E-05
[H0]_13773	0	0.043	4.688218762	0.000133169	0.000321348		[H0]_14015	0.236	0.073	-1.670024357	3.11E-07	5.08E-07		[H0]_13448	0	0.086	5.681804355	9.86E-08	2.24E-07
[H0]_13775	2.343	0.833	-1.489040816	3.42E-46	2.09E-46		[H0]_14016	0.106	0.033	-1.618585809	0.000370347	0.00089876		[H0]_13449	0.153	0.013	-3.726719298	1.67E-10	3.21E-10
[H0]_1378	0.26	0	-7.351413171	1.68E-20	1.77E-20		[H0]_14022	0.04	0	-4.477198851	0.0003137	0.000750555		[H0]_13454	0	0.036	4.447481246	0.000335842	0.001064726
[H0]_13789	0.066	0	-5.155262664	4.24E-06	8.77E-06		[H0]_14023	0.063	0.003	-4.143230601	1.60E-05	3.14E-05		[H0]_13455	0	0.03	4.193232556	0.000929268	0.003149649
[H0]_13792	0	0.1	5.831176716	2.80E-08	4.91E-08		[H0]_14025	0.236	0.046	-2.34255959	2.09E-10	2.65E-10		[H0]_1346	0.05	0	-4.95164284	1.39E-05	3.75E-05
[H0]_13794	0	0.073	5.454460538	8.98E-07	1.76E-06		[H0]_1403	2.963	0	-10.95677214	6.13E-141	8.75E-142		[H0]_13460	0.013	0.35	4.813247952	3.09E-24	3.67E-24
[H0]_138	0.05	0	-5.145430366	4.56E-06	9.44E-06		[H0]_14032	0	0.083	5.597309797	1.93E-07	3.09E-07		[H0]_13462	0.14	0	-6.233637668	4.86E-11	9.11E-11
[H0]_13806	0.87	2.56	1.589483759	1.46E-56	7.66E-57		[H0]_14035	0.353	0.113	-1.655714894	6.24E-10	8.15E-10		[H0]_13469	0	0.05	4.856822015	4.37E-05	0.000124649
[H0]_13812	0.066	0.206	1.675050447	1.55E-06	3.09E-06		[H0]_14043	0.043	0.13	1.525477617	0.000167162	0.000381906		[H0]_13475	0	0.256	7.209877196	7.68E-18	1.10E-17
[H0]_13816	0.153	0.043	-1.834134309	9.95E-06	2.13E-05		[H0]_14044	0.076	0.243	1.70429534	1.37E-07	2.16E-07		[H0]_13479	0.086	0.006	-4.00588242	5.49E-07	1.31E-06
[H0]_13818	0.123	0.02	-2.404357329	3.22E-06	6.57E-06		[H0]_14046	0.176	0.06	-1.552976874	1.82E-05	3.61E-05		[H0]_1349	0	0.066	5.541700672	3.49E-07	8.24E-07
[H0]_13819	0.106	0.023	-2.10344694	4.16E-05	9.46E-05		[H0]_14051	0.16	0.043	-1.857950618	5.52E-06	1.03E-05		[H0]_13496	0.086	0.296	1.774791488	2.62E-09	5.38E-09
[H0]_13821	0.196	0.633	1.703501691	1.10E-16	1.31E-16		[H0]_14052	0.13	0	-6.229635853	1.68E-10	2.10E-10		[H0]_13499	0.053	0	-4.870455888	2.31E-05	6.38E-05
[H0]_13826	0.09	0.02	-2.035665038	0.000161472	0.000393261		[H0]_14057	0.2	0.89	2.172938204	2.25E-31	1.24E-31		[H0]_135	0.22	0	-7.253302631	1.68E-19	2.29E-19
[H0]_13827	1.423	0.406	-1.744933317	1.16E-35	8.57E-36		[H0]_14059	0	0.09	5.67047621	9.74E-08	1.51E-07		[H0]_1350	0	0.03	4.38354472	0.000440748	0.001421508
[H0]_13828	0.053	0	-4.801709458	4.31E-05	9.84E-05		[H0]_14060	0.01	0.123	3.567508816	1.46E-08	2.12E-08		[H0]_13502	0	0.096	5.818868435	2.57E-08	5.61E-08
[H0]_1383	0.363	0.8	1.153641116	5.42E-14	7.15E-14		[H0]_14062	0.89	0	-9.040503922	1.81E-50	6.61E-51		[H0]_13503	0.096	0.39	2.059960743	8.43E-14	1.40E-13
[H0]_13834	0.173	0.026	-2.687929724	8.14E-09	1.38E-08		[H0]_14064	0.043	0	-4.585779664	0.000188524	0.000435269		[H0]_13507	0	0.05	4.880177412	3.83E-05	0.000108442
[H0]_13838	0.043	0	-4.48170624	0.000234963	0.000583893		[H0]_14067	0.373	0.07	-2.376808124	2.55E-15	2.44E-15		[H0]_13518	0.04	0.113	1.538724292	0.000405437	0.001301724
[H0]_13840	0.246	0.09	-1.409855955	3.88E-06	8.00E-06		[H0]_14071	0.036	0	-4.30970222	0.00064199	0.001624287		[H0]_13519	0	8.51	12.25246738	1.41E-265	2.33E-266
[H0]_13843	0.136	0.04	-1.696191494	5.10E-05	0.000117119		[H0]_14076	0.09	0	-5.676068549	9.30E-08	1.44E-07		[H0]_13521	0.023	11.836	9.185752138	0	0
[H0]_13845	0.126	0.253	1.027474122	0.000152822	0.000371099		[H0]_14077	0.016	0.096	2.446503618	1.45E-05	2.83E-05		[H0]_13522	0.086	0.206	1.26536812	4.95E-05	0.000141909
[H0]_13853	0.01	0.06	2.548629839	0.000370447	0.00094518		[H0]_14080	0.456	0.163	-1.476869491	1.31E-10	1.63E-10		[H0]_13528	0.106	0.363	1.77400491	5.74E-11	1.08E-10
[H0]_13857	0.053	0	-4.819892919	3.88E-05	8.79E-05		[H0]_14081	0	0.036	4.348264983	0.000547697	0.001365077		[H0]_13529	0.206	0.023	-3.141332839	5.83E-12	1.05E-11
[H0]_13861	0.796	0.083	-3.249010297	6.88E-41	4.61E-41		[H0]_14082	1.376	0.596	-1.182454558	1.26E-20	9.67E-21		[H0]_1353	0.013	0.22	3.985671118	8.10E-17	1.20E-16
[H0]_13865	0.603	1.303	1.088870704	3.48E-17	4.08E-17		[H0]_14085	0.4	0.143	-1.486294356	1.24E-09	1.66E-09		[H0]_13530	0.14	0.363	1.360379876	6.29E-08	1.41E-07
[H0]_13869	0.073	0.01	-2.966029034	4.13E-05	9.39E-05		[H0]_14086	0	0.063	5.17630334	5.81E-06	1.08E-05		[H0]_13531	0	0.153	6.506318079	4.42E-12	7.89E-12
[H0]_1388	0.233	1.113	2.28789151	3.06E-47	1.84E-47		[H0]_14087	0	0.42	7.916853271	4.50E-27	2.78E-27		[H0]_13535	0.4	0.073	-2.463557326	6.97E-17	1.03E-16
[H0]_13886	0.066	0	-5.097593314	6.42E-06	1.35E-05		[H0]_1409	0.063	0.01	-2.585779664	8.86E-05	0.000193985		[H0]_13536	0	0.383	7.760283744	3.12E-24	3.70E-24
[H0]_13888	1.823	0.78	-1.223864254	1.44E-27	1.26E-27		[H0]_14091	0.136	0.31	1.15039223	7.11E-06	1.34E-05		[H0]_13543	0.07	0	-5.252070386	1.65E-06	4.10E-06
[H0]_13889	0.203	0	-6.756464868	1.15E-14	1.48E-14		[H0]_14093	0.05	0.123	1.362550206	0.000602179	0.001510865		[H0]_13544	0	0.143	6.398694173	2.18E-11	4.03E-11
[H0]_1389	0.273	0.136	-1.03039477	3.06E-05	6.85E-05		[H0]_14095	0.036	0.253	2.757210047	9.05E-13	9.86E-13		[H0]_13545	0.82	1.75	1.112069596	1.73E-23	2.10E-23
[H0]_13897	0.08	0.26	1.679565038	9.06E-08	1.64E-07		[H0]_14098	0.033	0	-4.244181589	0.000833041	0.002150941		[H0]_13547	0	0.066	5.339034519	1.82E-06	4.53E-06
[H0]_13898	0.006	0.073	3.306698389	2.10E-05	4.63E-05		[H0]_141	0.01	0.053	2.465882456	0.000189417	0.000437795		[H0]_1355	0.486	0.003	-8.028088615	3.87E-35	3.63E-35
[H0]_13904	0.06	0	-5.042421194	9.42E-06	2.01E-05		[H0]_1410	0.033	0	-4.496512326	0.000287184	0.000683035		[H0]_13552	0.076	0.44	2.522798972	5.48E-19	7.57E-19
[H0]_13905	0.056	0.006	-3.036833511	0.000166245	0.000405605		[H0]_14100	0	0.073	5.389437793	1.16E-06	2.00E-06		[H0]_13557	0.023	0.093	1.885324592	0.000226282	0.000701723
[H0]_13910	0.446	0.066	-2.778758233	5.58E-21	5.79E-21		[H0]_14101	0.043	0	-4.576129494	0.000197455	0.000457545		[H0]_1356	0	0.056	5.277200857	2.89E-06	7.33E-06
[H0]_13911	0.25	0.103	-1.250112323	1.85E-05	4.06E-05		[H0]_14103	0.326	0.726	1.15948995	1.39E-11	1.63E-11		[H0]_13560	0.033	0	-4.108495915	0.000921231	0.003120524
[H0]_13912	0.07	0.226	1.705084361	3.28E-07	6.20E-07		[H0]_14106	0.143	0	-6.335313931	3.89E-11	4.68E-11		[H0]_13561	0	0.136	6.304138286	8.20E-11	1.56E-10
[H0]_13914	0.24	0.98	2.020040812	5.99E-31	4.84E-31		[H0]_14108	0.056	0.173	1.531337144	2.38E-05	4.80E-05		[H0]_13569	0	0.07	5.348960483	1.68E-06	4.19E-06
[H0]_13915	0.066	0	-5.138583923	4.79E-06	9.94E-06		[H0]_14122	4.52	1.856	-1.278632474	3.74E-72	9.92E-73		[H0]_13574	0	0.656	8.603919311	1.21E-38	1.06E-38
[H0]_13917	0.106	0.31	1.54765967	3.46E-08	6.10E-08		[H0]_14123	0.06	0	-5.107667959	9.39E-06	1.80E-05		[H0]_13575	0	0.14	6.365980284	3.48E-11	6.48E-11
[H0]_13920	1.04	2.106	1.021479837	3.12E-24	2.97E-24		[H0]_14131	0.033	0	-4.322745258	0.00060958	0.001533858		[H0]_13576	0.166	0.426	1.362686389	4.23E-09	8.78E-09
[H0]_13924	0.173	0.026	-2.774910829	3.72E-09	6.18E-09		[H0]_14132	0.103	0.026	-1.855311581	0.000170466	0.000389937		[H0]_1358	0.04	0	-4.634694413	8.82E-05	0.000259739
[H0]_13929	0	0.046	4.799250074	7.43E-05	0.000173901		[H0]_14134	0.026	0.086	1.735033951	0.000547034	0.001363251		[H0]_13581	0.086	0.233	1.430001864	3.69E-06	9.44E-06
[H0]_13930	0.04	0	-4.402634669	0.000339161	0.000861192		[H0]_14136	2.563	0.693	-1.891820413	3.01E-73	7.87E-74		[H0]_13588	0.06	0.356	2.619299157	1.38E-16	2.06E-16
[H0]_13932	0	0.063	5.217623286	5.48E-06	1.14E-05		[H0]_14139	0.5	0.016	-4.982259157	1.31E-35	6.51E-36		[H0]_13590	0.573	1.196	1.06394386	1.42E-15	2.20E-15
[H0]_13937	0.173	1.51	3.151036212	2.77E-76	1.13E-76		[H0]_14141	0	0.11	5.950117765	5.24E-09	7.33E-09		[H0]_13591	2.83	10.116	1.838936165	2.89E-264	4.80E-265
[H0]_1394	0.27	0.07	-1.947369812	1.04E-10	1.59E-10		[H0]_14145	0.286	0.08	-1.810657348	3.58E-09	4.94E-09		[H0]_13593	0	0.036	4.426001519	0.000367875	0.001174782
[H0]_13940	0.106	0	-5.796885999	1.35E-08	2.31E-08		[H0]_14147	0.196	0	-6.865003308	5.58E-15	5.43E-15		[H0]_13604	0.303	0.073	-2.059043885	4.29E-11	8.02E-11
[H0]_13942	0.13	0.046	-1.418846216	0.000443636	0.001143582		[H0]_14151	0.063	0	-5.127624866	8.20E-06	1.56E-05		[H0]_13606	0.04	0	-4.51063642	0.000165066	0.000503114
[H0]_13943	0.323	0.09	-1.757423552	1.42E-09	2.31E-09		[H0]_14154	0.046	0.416	3.192395225	9.41E-23	6.69E-23		[H0]_13609	0.243	0.606	1.330083283	8.34E-12	1.51E-11
[H0]_13944	0	0.083	5.577043173	3.17E-07	5.97E-07		[H0]_14155	0.67	0.153	-2.121961932	5.05E-23	3.56E-23		[H0]_13618	0.173	0.026	-2.606737558	8.77E-09	1.86E-08
[H0]_13946	0	0.073	5.369293155	1.77E-06	3.55E-06		[H0]_14156	0.093	0.016	-2.341081317	4.41E-05	9.23E-05		[H0]_13620	0.086	0.643	2.911015758	3.96E-31	4.02E-31
[H0]_13952	0.56	0	-8.213161047	3.15E-33	2.43E-33		[H0]_14158	0.046	0	-4.758907097	7.78E-05	0.000168759		[H0]_13625	0.47	1.06	1.182619521	2.72E-16	4.10E-16
[H0]_13955	0	0.033	4.273181262	0.00084717	0.002277514		[H0]_14163	0.61	0.16	-1.935284003	4.15E-19	3.36E-19		[H0]_1363	0.033	0.216	2.726752821	1.04E-12	1.81E-12
[H0]_13957	0.206	0.076	-1.365473764	3.09E-05	6.93E-05		[H0]_14167	0.046	0	-4.752495109	8.05E-05	0.000175105		[H0]_13631	0.19	0.013	-3.757887068	8.47E-13	1.47E-12
[H0]_13959	0.103	0.013	-2.783865938	4.59E-06	9.50E-06		[H0]_14169	0.013	0.096	2.999182837	1.71E-06	3.00E-06		[H0]_13633	0.006	0.043	3.111268925	0.000508537	0.001655603
[H0]_13960	0	0.123	6.162005673	6.49E-10	1.03E-09		[H0]_14170	3.33	0.81	-2.032778052	3.37E-102	6.53E-103		[H0]_13644	0.07	0.016	-2.031988126	0.000632669	0.002090668
[H0]_13964	0	0.04	4.433814661	0.000439363	0.00113189		[H0]_14180	0.713	0.233	-1.574557383	7.19E-17	6.42E-17		[H0]_13648	0.306	0.006	-5.354702275	9.15E-22	1.16E-21
[H0]_13965	0.21	0	-6.793984165	5.59E-15	7.10E-15		[H0]_14182	0.17	0	-6.572190599	1.04E-12	1.14E-12		[H0]_13650	0.186	0	-6.678335141	3.92E-14	6.41E-14
[H0]_1397	0.316	0.03	-3.402320924	1.29E-20	1.36E-20		[H0]_14187	0.39	0.1	-1.932671747	9.33E-13	1.02E-12		[H0]_13657	0.136	0.563	2.046270407	7.43E-19	1.03E-18
[H0]_13978	0.106	0	-5.799299744	1.31E-08	2.25E-08		[H0]_14188	0.056	1.666	4.890519593	1.87E-110	3.39E-111		[H0]_13659	0.366	0.913	1.326465845	1.19E-16	1.77E-16
[H0]_13980	0.09	0	-5.575379087	1.27E-07	2.33E-07		[H0]_1419	0.103	0.03	-1.665530685	0.00014715	0.000333142		[H0]_13660	0.116	0.02	-2.672872768	8.74E-07	2.12E-06
[H0]_13981	0.476	1.733	1.906079794	1.58E-49	9.20E-50		[H0]_14201	0.036	0.176	2.306412501	4.40E-08	6.63E-08		[H0]_13662	0	0.066	5.323629193	2.04E-06	5.12E-06
[H0]_13985	0.843	0	-8.858772132	1.67E-47	9.97E-48		[H0]_14205	0.163	1.07	2.72226685	6.06E-48	2.32E-48		[H0]_13663	0	0.036	4.465841783	0.00030986	0.000977846
[H0]_13986	0.473	0.073	-2.638090693	8.19E-21	8.54E-21		[H0]_14206	0.033	0	-4.305328205	0.000653516	0.00165562		[H0]_13664	0	0.056	5.038589926	1.47E-05	4.00E-05
[H0]_13991	0.07	0.01	-2.58535949	0.000151634	0.000368095		[H0]_1421	0.31	0	-7.682969051	9.87E-24	6.77E-24		[H0]_13676	0	0.046	4.795607589	6.15E-05	0.00017792
[H0]_13994	0.073	0	-5.259914816	1.92E-06	3.86E-06		[H0]_14215	0.246	0.12	-1.021281266	0.000178174	0.000409055		[H0]_13678	0.1	0.01	-3.318038601	6.28E-07	1.51E-06
[H0]_13996	0.126	0.023	-2.258973199	4.52E-06	9.36E-06		[H0]_14219	0.003	0.036	4.164883253	0.000603101	0.001513254		[H0]_13679	0.083	0.016	-2.345874545	7.23E-05	0.000211129
[H0]_14	0.136	0.023	-2.468668717	5.15E-10	8.16E-10		[H0]_14228	0.036	0	-4.399988257	0.000440399	0.00108208		[H0]_13680	0.056	0.146	1.396118916	0.000199461	0.000614626
[H0]_14008	0.31	0.033	-3.139167865	1.06E-16	1.27E-16		[H0]_14232	0.193	0.053	-1.844476548	6.42E-07	1.08E-06		[H0]_13682	0	0.1	5.889623976	1.23E-08	2.63E-08
[H0]_1401	0.02	0.27	3.816198626	8.00E-20	8.60E-20		[H0]_14233	0.53	0.18	-1.57893006	4.15E-13	4.45E-13		[H0]_13684	0.023	0.103	2.047038341	6.69E-05	0.000194309
[H0]_14010	1.146	2.613	1.19450307	1.06E-37	7.49E-38		[H0]_14245	0.106	0.02	-2.552356662	4.54E-06	8.35E-06		[H0]_13685	0	0.093	5.766278924	4.36E-08	9.67E-08
[H0]_14015	0.236	0.1	-1.20467172	4.96E-05	0.000113852		[H0]_14251	0.016	0.13	3.131994665	4.10E-08	6.16E-08		[H0]_13688	0.016	0.076	2.206804879	0.000205798	0.000635177
[H0]_14022	0.04	0	-4.373125427	0.000387429	0.000990818		[H0]_14254	0.033	0	-4.280288459	0.000722845	0.001845147		[H0]_13689	0.096	0.03	-1.550701861	0.00081839	0.002752325
[H0]_14026	0.133	0.02	-2.600927801	3.77E-07	7.15E-07		[H0]_14256	0.296	0.026	-3.439603733	1.08E-17	9.30E-18		[H0]_1369	0.166	0.046	-1.843279356	4.42E-07	1.05E-06
[H0]_1403	2.963	0	-10.85269872	1.31E-138	3.14E-139		[H0]_1426	0.346	0.04	-3.116789726	9.89E-22	7.26E-22		[H0]_13690	0.176	0.08	-1.118223886	0.000495167	0.001609073
[H0]_14036	0.14	0.463	1.750167828	4.32E-13	5.92E-13		[H0]_14260	0	0.076	5.485253581	5.23E-07	8.71E-07		[H0]_13691	0.056	0	-4.95164284	1.39E-05	3.75E-05
[H0]_14038	0	0.143	6.411413236	2.24E-11	3.32E-11		[H0]_14265	0.163	0.036	-2.080544355	7.32E-07	1.24E-06		[H0]_13697	0	0.04	4.576561195	0.000186859	0.000573158
[H0]_14049	0.113	0	-5.922215554	3.29E-09	5.45E-09		[H0]_14266	0.08	0.253	1.676904001	8.03E-08	1.24E-07		[H0]_13700	0.01	0.053	2.764223421	0.000258806	0.000808579
[H0]_14051	0.16	0.013	-3.399782459	7.93E-10	1.27E-09		[H0]_14284	0.31	0.1	-1.625896411	1.20E-08	1.73E-08		[H0]_13709	0.296	0.136	-1.055243944	3.38E-05	9.52E-05
[H0]_14052	0.13	0.006	-4.082918092	1.80E-09	2.94E-09		[H0]_14287	0.08	0	-5.46940048	6.02E-07	1.01E-06		[H0]_13710	0.056	0.36	2.587612867	3.81E-16	5.79E-16
[H0]_14057	0.2	0.09	-1.125665546	0.000305835	0.000771575		[H0]_14289	0.26	0.033	-2.884162837	1.30E-13	1.36E-13		[H0]_13713	0	0.566	8.359290878	8.97E-34	8.65E-34
[H0]_1406	0.023	0.136	2.50751148	4.30E-08	7.63E-08		[H0]_14296	0.026	0.12	2.226366865	7.64E-06	1.44E-05		[H0]_13714	0.313	0.056	-2.540063068	4.70E-14	7.71E-14
[H0]_14060	0.01	0.09	3.141475583	3.30E-06	6.75E-06		[H0]_14297	0.24	0.11	-1.138897798	5.90E-05	0.00012574		[H0]_13715	0.06	0.006	-2.910451908	0.000160762	0.000489418
[H0]_14062	0.89	0.453	-1.041733975	7.52E-12	1.09E-11		[H0]_1430	0.03	0	-4.354140454	0.000535776	0.001333741		[H0]_13721	2.33	0	-10.28456818	7.56E-103	3.10E-103
[H0]_14067	0.373	0	-7.614008884	9.18E-24	8.84E-24		[H0]_14301	0.056	0	-4.992679094	1.99E-05	3.96E-05		[H0]_13723	1.83	0.5	-1.866859263	3.62E-50	2.63E-50
[H0]_14068	0.27	0	-7.217228417	5.22E-19	5.76E-19		[H0]_14307	0.006	0.053	2.773969897	0.000408247	0.000997462		[H0]_1373	0.03	0.176	2.614314948	2.69E-10	5.24E-10
[H0]_14070	0.213	0.5	1.238994783	4.60E-09	7.70E-09		[H0]_14310	1.343	0.16	-3.056696315	6.80E-66	1.96E-66		[H0]_13731	0	0.16	6.57688609	1.47E-12	2.56E-12
[H0]_14076	0.09	0.026	-1.800109547	0.000513709	0.001337748		[H0]_14311	0.176	0.066	-1.370218626	8.03E-05	0.000174634		[H0]_13735	0.106	0.016	-2.585201891	4.71E-06	1.22E-05
[H0]_14080	0.456	0.163	-1.452393541	3.54E-10	5.56E-10		[H0]_14323	0.48	0.003	-7.110386672	1.27E-32	6.75E-33		[H0]_13737	0	0.123	6.161956873	5.27E-10	1.04E-09
[H0]_14083	0.01	0.09	3.221307422	2.81E-06	5.72E-06		[H0]_14329	0.036	0.243	2.766579259	2.10E-12	2.34E-12		[H0]_13742	0.14	0.053	-1.418160858	0.000211245	0.000652992
[H0]_14084	0.853	0.353	-1.271997102	1.55E-14	2.01E-14		[H0]_1433	0.133	0.023	-2.451698478	1.29E-07	2.02E-07		[H0]_13746	0.246	0.076	-1.731539758	7.22E-08	1.62E-07
[H0]_14085	0.4	0.173	-1.184516616	3.48E-07	6.59E-07		[H0]_14330	0.303	0	-7.423386574	1.65E-20	1.26E-20		[H0]_13749	0	0.12	6.137055841	7.19E-10	1.43E-09
[H0]_14089	0.18	0.053	-1.765184035	3.27E-06	6.69E-06		[H0]_14331	0.766	0.263	-1.528548161	2.62E-17	2.29E-17		[H0]_13750	0	0.036	4.441784516	0.000344096	0.001093007
[H0]_1409	0.063	0.013	-2.170443553	0.000375277	0.000958136		[H0]_14337	0.086	0.53	2.631356459	8.61E-24	5.89E-24		[H0]_13751	0.18	0.086	-1.102161981	0.000507677	0.001652582
[H0]_14094	0	0.05	4.885664826	4.58E-05	0.000104693		[H0]_14351	6.243	2.293	-1.457503199	1.12E-121	1.84E-122		[H0]_13753	0	0.073	5.410773131	1.04E-06	2.54E-06
[H0]_1410	0.033	0	-4.392438902	0.000355274	0.000904202		[H0]_14352	0.053	0	-4.960587318	2.42E-05	4.90E-05		[H0]_13758	0	0.05	4.839595601	4.82E-05	0.000137962
[H0]_14100	0	0.07	5.319711126	2.59E-06	5.26E-06		[H0]_14359	0.03	0	-4.221147118	0.000910207	0.002367769		[H0]_13761	0	0.036	4.387995196	0.0004326	0.001393709
[H0]_14101	0.043	0	-4.47205607	0.000245894	0.00061288		[H0]_14363	0.066	0.013	-2.266854057	0.00040888	0.00099906		[H0]_13770	0	0.036	4.333661347	0.000540561	0.001767211
[H0]_14106	0.143	0.013	-3.50440929	3.13E-09	5.19E-09		[H0]_14366	0.076	0	-5.415629224	9.44E-07	1.61E-06		[H0]_13783	0	0.083	5.596567576	2.16E-07	5.01E-07
[H0]_14108	0.056	0.28	2.227584396	3.72E-11	5.58E-11		[H0]_14376	0.06	0.01	-2.43377657	0.000503837	0.001249462		[H0]_13784	0.063	0	-5.119349126	4.44E-06	1.14E-05
[H0]_1411	0.006	0.05	2.834547237	0.000210424	0.000519506		[H0]_14377	0.06	0.01	-2.537570571	0.000462859	0.00114153		[H0]_13785	0.193	0.786	2.048911423	1.51E-25	1.74E-25
[H0]_14112	0.94	0.363	-1.371606852	1.56E-17	1.81E-17		[H0]_14380	0.51	0.22	-1.227124634	2.93E-09	4.02E-09		[H0]_1379	0.29	0.68	1.244565296	1.17E-13	1.95E-13
[H0]_14123	0.06	0.003	-4.003594535	2.85E-05	6.36E-05		[H0]_14386	0.153	0.05	-1.551061162	5.53E-05	0.0001173		[H0]_13794	0.02	0.073	1.972429418	0.000485067	0.001574549
[H0]_14139	0.5	0	-8.101608283	3.18E-31	2.56E-31		[H0]_14387	0.076	0	-5.447073393	7.27E-07	1.23E-06		[H0]_13801	0.193	0.86	2.157635517	2.17E-29	2.28E-29
[H0]_1414	0	0.04	4.760896266	9.14E-05	0.000216006		[H0]_14389	0.156	0	-6.524379119	2.25E-12	2.51E-12		[H0]_13806	0.023	2.56	6.828328088	2.33E-166	6.19E-167
[H0]_14147	0.196	0.063	-1.66753873	2.19E-06	4.41E-06		[H0]_14393	0.62	0	-8.516753489	8.26E-38	3.91E-38		[H0]_13807	0.113	0.026	-2.223044227	9.61E-06	2.56E-05
[H0]_1415	0.003	0.056	4.221609718	6.48E-06	1.36E-05		[H0]_14396	0.19	0.046	-1.997875342	2.28E-07	3.67E-07		[H0]_13811	0.1	0.02	-2.256491519	2.90E-05	8.11E-05
[H0]_14154	0.046	0.176	1.963853204	7.66E-07	1.49E-06		[H0]_14398	0.153	0.04	-1.949051409	3.34E-06	6.05E-06		[H0]_13816	0.003	0.043	3.61756417	0.000349834	0.001112152
[H0]_14155	0.67	0.06	-3.403435416	8.59E-36	6.32E-36		[H0]_14399	0.56	0.143	-1.949700708	7.19E-18	6.12E-18		[H0]_13825	0.136	0.56	2.005110707	3.81E-18	5.40E-18
[H0]_14160	0.02	0.203	3.261499457	4.11E-12	5.88E-12		[H0]_144	0.433	0.073	-2.52273991	6.62E-24	4.52E-24		[H0]_1383	0.21	0.8	1.951417908	2.60E-28	2.80E-28
[H0]_14163	0.61	1.293	1.100812454	2.11E-17	2.45E-17		[H0]_14404	0.19	0.02	-3.351421558	1.31E-11	1.52E-11		[H0]_13833	0.026	0.086	1.720575016	0.000721934	0.00240855
[H0]_14164	0.05	0	-4.696867092	7.81E-05	0.000183287		[H0]_14405	0.143	0.31	1.123668688	1.12E-05	2.16E-05		[H0]_13839	0.113	0.28	1.325571428	2.02E-06	5.06E-06
[H0]_14167	0.046	0.003	-3.67756803	0.000236719	0.000588555		[H0]_14407	0	0.07	5.322552906	1.97E-06	3.48E-06		[H0]_13841	0.043	0	-4.47968633	0.000191595	0.000588762
[H0]_14168	0	0.036	4.456579552	0.000397929	0.001019249		[H0]_14414	0.04	0	-4.460248782	0.000338106	0.000814541		[H0]_13843	0.133	0.04	-1.616490563	9.90E-05	0.000293176
[H0]_14169	0.013	0.463	5.245184495	2.92E-32	2.30E-32		[H0]_14417	1.013	0	-9.164466839	5.13E-54	1.77E-54		[H0]_13856	0.016	0.073	2.073821096	0.000402766	0.001292529
[H0]_1417	0.95	0.466	-1.028930143	9.35E-14	1.25E-13		[H0]_14418	0.076	0	-5.485599786	5.25E-07	8.74E-07		[H0]_13861	0.6	0.083	-2.859000909	2.30E-28	2.47E-28
[H0]_14177	0	0.07	5.273181262	3.67E-06	7.54E-06		[H0]_14421	0.083	0	-5.597752305	1.94E-07	3.10E-07		[H0]_13865	0.48	1.303	1.44527558	7.86E-26	8.97E-26
[H0]_14182	0.17	0.003	-5.425472838	1.40E-12	1.97E-12		[H0]_14424	0.033	0	-4.250262504	0.000813789	0.002096607		[H0]_13870	1.35	5.653	2.085621016	1.19E-175	3.00E-176
[H0]_14185	0.093	0.01	-3.016440707	4.91E-06	1.02E-05		[H0]_14434	0.49	0.123	-1.992850402	2.46E-16	2.24E-16		[H0]_13880	0.046	0	-4.687740647	6.64E-05	0.000192714
[H0]_14186	0	0.066	5.257871872	4.10E-06	8.46E-06		[H0]_14436	0.09	0	-5.652729908	1.16E-07	1.82E-07		[H0]_13894	0	0.04	4.542366276	0.000219168	0.000678604
[H0]_14187	0.39	0.156	-1.260823879	1.55E-07	2.86E-07		[H0]_1444	0.046	0	-4.920157245	3.10E-05	6.35E-05		[H0]_13897	0	0.26	7.22943523	4.90E-18	6.97E-18
[H0]_1419	0.103	0.026	-1.97074432	3.38E-05	7.62E-05		[H0]_14449	0.193	0.056	-1.745175793	1.64E-06	2.88E-06		[H0]_1390	0	0.313	7.764140647	2.77E-24	3.28E-24
[H0]_14198	0	0.066	5.264337743	3.91E-06	8.06E-06		[H0]_1445	0.44	0.08	-2.388212051	1.04E-20	7.90E-21		[H0]_1391	0.013	0.07	2.457916699	3.85E-05	0.000109095
[H0]_14199	0	0.143	6.373037499	3.88E-11	5.82E-11		[H0]_14455	0	0.053	4.910874419	3.27E-05	6.70E-05		[H0]_13910	0.373	0.066	-2.50593744	4.21E-16	6.40E-16
[H0]_1420	0.406	0.02	-4.230056221	7.42E-30	6.15E-30		[H0]_1446	6.983	0.24	-4.862454851	0	0		[H0]_13911	0.03	0.103	1.744077288	0.000211318	0.000653248
[H0]_14203	0.12	0.043	-1.493782557	0.000411065	0.001054824		[H0]_14466	1.036	0.506	-1.01242577	9.15E-13	9.97E-13		[H0]_13912	0.093	0.226	1.284692247	1.95E-05	5.34E-05
[H0]_14205	0.163	2.656	4.038930113	4.56E-157	9.68E-158		[H0]_14467	1.256	0.493	-1.320558006	3.61E-22	2.62E-22		[H0]_13913	0	0.36	7.675901897	4.02E-23	4.92E-23
[H0]_14208	0.576	0.2	-1.560318863	1.20E-13	1.61E-13		[H0]_14469	0.403	0.153	-1.387336552	7.41E-09	1.05E-08		[H0]_13914	0.27	0.98	1.890691486	1.29E-28	1.38E-28
[H0]_14209	0.353	1.336	1.921779288	1.85E-38	1.30E-38		[H0]_14470	4.863	0.6	-3.02289744	4.34E-233	3.94E-234		[H0]_13917	0.133	0.31	1.214637876	2.64E-06	6.68E-06
[H0]_1421	0.31	0.03	-3.293493408	9.78E-20	1.05E-19		[H0]_14471	0.25	0	-7.134216288	1.98E-17	1.72E-17		[H0]_13920	0.636	2.106	1.727115964	4.67E-52	3.30E-52
[H0]_14214	0.026	0.1	1.907395665	0.000159841	0.000389047		[H0]_14472	1.22	0.496	-1.295892569	3.79E-21	2.84E-21		[H0]_13927	0	0.04	4.488123231	0.000280588	0.000880733
[H0]_14215	0.246	0.123	-1.002096739	0.000252443	0.000630278		[H0]_14481	0.06	0.01	-2.508664473	0.000404083	0.000986472		[H0]_13929	0	0.046	4.800067237	6.00E-05	0.000173444
[H0]_14228	0.036	0	-4.295914833	0.000540978	0.001412989		[H0]_14484	1.773	0.046	-5.251694858	4.10E-120	6.83E-121		[H0]_13937	0.13	1.51	3.60545853	3.09E-85	1.48E-85
[H0]_14231	0.126	0.023	-2.447676068	1.61E-06	3.21E-06		[H0]_14485	0.063	0.37	2.554693288	1.52E-16	1.37E-16		[H0]_13943	0.286	0.09	-1.585992389	7.34E-08	1.65E-07
[H0]_14238	0.143	0	-6.229451673	6.42E-11	9.74E-11		[H0]_14486	0.093	0.03	-1.670571341	0.000579399	0.001450272		[H0]_13945	0.383	0.896	1.257642958	1.82E-15	2.83E-15
[H0]_1424	1.543	3.626	1.222320738	6.34E-63	3.06E-63		[H0]_14490	0.573	0.19	-1.592266093	4.09E-14	4.16E-14		[H0]_13946	0.006	0.073	3.451724084	1.21E-05	3.24E-05
[H0]_14253	0.05	0.006	-2.76890428	0.000619243	0.00163169		[H0]_14492	0.043	0	-4.585779664	0.000188524	0.000435269		[H0]_13950	0.123	0.32	1.392124526	1.82E-07	4.21E-07
[H0]_14254	0.033	0	-4.176215035	0.000879839	0.002370951		[H0]_14496	0.073	0	-5.395879962	1.11E-06	1.91E-06		[H0]_13954	0	0.09	5.706364009	7.81E-08	1.76E-07
[H0]_14256	0.296	0.06	-2.352123789	2.38E-12	3.37E-12		[H0]_14497	0	0.046	4.741189048	8.52E-05	0.00018603		[H0]_13956	0	0.063	5.171884208	6.11E-06	1.60E-05
[H0]_1426	0.346	0.053	-2.78206678	3.86E-19	4.24E-19		[H0]_14498	1.143	0.213	-2.408453325	3.73E-44	1.54E-44		[H0]_13957	0.173	0.076	-1.127126273	0.000498999	0.001622764
[H0]_1427	0.283	0.07	-1.992980036	2.46E-11	3.65E-11		[H0]_14499	0.413	0.143	-1.504241656	5.98E-10	7.80E-10		[H0]_13959	0.09	0.013	-2.630093537	1.69E-05	4.62E-05
[H0]_14272	0.32	0.156	-1.044387293	2.44E-05	5.41E-05		[H0]_14503	0.086	0	-5.644673353	1.25E-07	1.97E-07		[H0]_13960	0	0.123	6.162822836	5.21E-10	1.03E-09
[H0]_14282	0.07	0	-5.240862073	2.23E-06	4.50E-06		[H0]_14505	0.056	0.156	1.497532163	8.02E-05	0.000174279		[H0]_13961	0.036	0.113	1.598838116	0.000242788	0.000755607
[H0]_14284	0.31	0.083	-1.877825016	5.78E-10	9.19E-10		[H0]_14508	0.623	0.213	-1.550716014	6.97E-15	6.81E-15		[H0]_13964	0	0.04	4.434631824	0.000354919	0.001129434
[H0]_14287	0.08	0	-5.365327056	8.22E-07	1.60E-06		[H0]_14510	0.053	0	-4.910590267	3.29E-05	6.75E-05		[H0]_13966	0.146	0.06	-1.322191331	0.000286414	0.000900048
[H0]_14289	0.26	0.093	-1.463604917	1.20E-06	2.37E-06		[H0]_14513	3.17	0	-10.82262303	2.26E-131	3.46E-132		[H0]_1397	0	0.03	4.310404072	0.00059335	0.001951543
[H0]_14291	0	0.383	7.821206804	5.61E-25	5.23E-25		[H0]_14516	0.703	0	-8.638094111	1.94E-40	8.68E-41		[H0]_13970	0.28	0.03	-3.343801163	2.03E-16	3.06E-16
[H0]_14295	1.676	0.72	-1.194976517	1.57E-24	1.48E-24		[H0]_1452	0.063	0	-5.416981328	9.33E-07	1.59E-06		[H0]_13972	0.15	0.05	-1.528325329	6.00E-05	0.000173535
[H0]_14301	0.056	0	-4.88860567	2.56E-05	5.69E-05		[H0]_14525	0.34	1.28	1.924867643	5.52E-38	2.60E-38		[H0]_13976	0	0.03	4.196619166	0.000917695	0.003107875
[H0]_14303	0.073	0.16	1.154805099	0.000788488	0.002109272		[H0]_14527	0.176	0.05	-1.757695713	3.97E-06	7.25E-06		[H0]_13978	0.056	0	-4.906706415	1.84E-05	5.05E-05
[H0]_14305	2.74	0	-10.55903826	8.89E-119	2.48E-119		[H0]_14532	0.926	0.21	-2.127868314	2.73E-31	1.51E-31		[H0]_1398	0.066	0	-5.397365721	5.06E-07	1.21E-06
[H0]_14308	0.083	0.026	-1.787960749	0.000702195	0.001863435		[H0]_14536	0.05	0	-4.863764411	4.32E-05	9.04E-05		[H0]_13980	0.123	0	-6.023559856	7.80E-10	1.55E-09
[H0]_14310	1.343	0	-9.469898584	2.52E-66	1.16E-66		[H0]_14541	0.06	0	-5.088280004	1.07E-05	2.06E-05		[H0]_13985	0.473	0	-7.979139944	2.89E-29	3.05E-29
[H0]_14311	0.176	0.01	-3.914090983	8.40E-12	1.22E-11		[H0]_14549	0.096	3.593	5.1982213	9.42E-241	8.22E-242		[H0]_13996	0.106	0.023	-1.993690148	6.45E-05	0.000187116
[H0]_14320	0	0.076	5.461511848	8.47E-07	1.65E-06		[H0]_14552	0.783	0.25	-1.670470263	4.88E-20	3.82E-20		[H0]_14000	0.043	0.123	1.426889058	0.000467203	0.001512702
[H0]_14328	0.053	0.003	-3.819892919	9.25E-05	0.000218912		[H0]_14557	0	0.7	8.636024933	2.05E-40	9.19E-41		[H0]_14008	0.136	0.033	-1.935662328	1.27E-05	3.42E-05
[H0]_14330	0.303	0.01	-4.891706977	8.59E-21	8.98E-21		[H0]_14560	0.05	0.15	1.570677842	6.02E-05	0.000128642		[H0]_1401	0.023	0.27	3.562832301	4.69E-19	6.47E-19
[H0]_14333	0.09	0.016	-2.522479504	3.71E-05	8.40E-05		[H0]_14565	0	0.123	6.17550561	3.38E-10	4.34E-10		[H0]_14023	0.003	0.053	3.946046543	5.78E-05	0.000166629
[H0]_14337	0.086	0.023	-2.039652822	0.000249693	0.000623005		[H0]_14567	0.97	0.26	-1.884094098	2.93E-28	1.75E-28		[H0]_14025	0.046	0.306	2.715430124	1.02E-14	1.63E-14
[H0]_1434	0.05	0	-4.918223466	2.13E-05	4.69E-05		[H0]_14569	0.1	0	-5.837751174	1.81E-08	2.65E-08		[H0]_14026	0.086	0.02	-2.001056455	0.000190786	0.00058615
[H0]_14343	0	0.05	4.792555422	7.70E-05	0.000180674		[H0]_1457	0.27	0.113	-1.239558656	2.11E-06	3.74E-06		[H0]_14028	0.04	0	-4.380064707	0.000303712	0.000957247
[H0]_14346	0	0.066	5.208431453	5.84E-06	1.22E-05		[H0]_14570	0.756	0.313	-1.261913114	3.25E-13	3.46E-13		[H0]_14032	0.083	0	-5.494053536	2.17E-07	5.04E-07
[H0]_14348	0.196	0.063	-1.600336046	5.80E-06	1.21E-05		[H0]_14581	0.01	0.06	2.531915379	0.000354158	0.000856969		[H0]_14035	0.113	0.286	1.371533107	8.03E-07	1.95E-06
[H0]_14351	6.243	2.163	-1.516694192	9.01E-125	2.39E-125		[H0]_14582	0.043	0	-4.701256881	0.000105753	0.000233971		[H0]_14038	0	0.143	6.412230399	1.80E-11	3.30E-11
[H0]_14356	0.16	0.693	2.135713234	1.46E-23	1.41E-23		[H0]_14584	0.066	0	-5.215719073	4.41E-06	8.10E-06		[H0]_14043	0.13	0.033	-1.969709151	1.12E-05	3.01E-05
[H0]_14358	0.956	1.976	1.062703498	3.21E-24	3.05E-24		[H0]_14587	0.083	0.013	-2.696449896	2.47E-05	5.00E-05		[H0]_14044	0.243	0.036	-2.741520302	4.21E-12	7.51E-12
[H0]_14359	0.03	0.183	2.4711912	1.44E-08	2.47E-08		[H0]_14589	0.036	0	-4.462869482	0.000334743	0.000804348		[H0]_14045	0.313	0.64	1.037195946	6.80E-09	1.43E-08
[H0]_14364	0.123	0.04	-1.580244418	0.000289802	0.000728749		[H0]_14591	0.316	0	-7.487853243	2.87E-21	2.15E-21		[H0]_14047	0	0.04	4.542366276	0.000219168	0.000678604
[H0]_14366	0.076	0	-5.3115558	1.28E-06	2.52E-06		[H0]_146	0	0.053	5.341168584	1.71E-06	2.99E-06		[H0]_14049	0.146	0	-6.316813151	1.47E-11	2.69E-11
[H0]_14371	0	0.036	4.492823073	0.000338713	0.000859948		[H0]_1460	0.136	0.036	-1.914424675	3.28E-06	5.94E-06		[H0]_14055	0.746	0.363	-1.013449134	1.04E-09	2.09E-09
[H0]_14373	0	0.033	4.266754993	0.000868681	0.002338795		[H0]_14600	0.153	0.026	-2.451589921	1.52E-07	2.41E-07		[H0]_14057	0.89	0.09	-3.29860375	1.17E-46	8.96E-47
[H0]_1438	0.193	0	-6.905284411	6.01E-16	7.37E-16		[H0]_14608	1.083	0.25	-2.099150593	1.08E-35	5.37E-36		[H0]_14059	0.09	0	-5.567219948	1.10E-07	2.51E-07
[H0]_14387	0.076	0	-5.342999969	9.88E-07	1.94E-06		[H0]_14609	0.493	0.183	-1.412946381	1.07E-10	1.32E-10		[H0]_1406	0.006	0.136	4.184665497	1.07E-11	1.95E-11
[H0]_14395	0	0.06	5.103256261	1.20E-05	2.58E-05		[H0]_1461	0.306	0	-7.681282181	1.04E-23	7.13E-24		[H0]_14062	0	0.453	7.998769947	1.16E-27	1.26E-27
[H0]_14396	0.19	0.03	-2.65592099	1.90E-09	3.10E-09		[H0]_14613	0.05	0.14	1.563427895	9.78E-05	0.000215327		[H0]_14064	0	0.043	4.693836911	0.000105117	0.000312417
[H0]_144	0.433	0.063	-2.816770148	5.64E-26	5.12E-26		[H0]_14615	0.18	0.033	-2.427327821	1.49E-08	2.17E-08		[H0]_14067	0.07	0	-5.23720076	1.85E-06	4.62E-06
[H0]_14404	0.19	0.06	-1.639793643	6.15E-06	1.29E-05		[H0]_14617	0.136	0.053	-1.267425704	0.000818448	0.002109987		[H0]_14068	0.226	0	-6.938352041	2.41E-16	3.62E-16
[H0]_14408	0	0.136	6.296239431	1.13E-10	1.73E-10		[H0]_14618	0.04	0.606	3.965323169	2.39E-37	1.14E-37		[H0]_14070	0.203	0.5	1.303920772	9.25E-10	1.85E-09
[H0]_14417	1.013	0.476	-1.080139569	2.05E-13	2.77E-13		[H0]_1462	1.253	0	-9.702816645	2.27E-72	6.00E-73		[H0]_14077	0.096	0.02	-2.231602001	3.49E-05	9.83E-05
[H0]_1442	0.19	0.08	-1.256632316	3.72E-05	8.41E-05		[H0]_14622	0.133	0	-6.222307618	1.85E-10	2.33E-10		[H0]_14081	0.036	0	-4.245008722	0.000540481	0.001766499
[H0]_14421	0.083	0	-5.493678881	2.70E-07	5.07E-07		[H0]_14626	0.343	0.163	-1.09513272	5.41E-06	1.00E-05		[H0]_14083	0	0.09	5.707551412	7.72E-08	1.74E-07
[H0]_14422	0.04	0	-4.427813232	0.00030246	0.000762525		[H0]_14628	0.07	0	-5.251778737	3.39E-06	6.14E-06		[H0]_14086	0.063	0	-5.073047079	6.15E-06	1.61E-05
[H0]_14424	0.033	0	-4.14618908	0.000989086	0.002683612		[H0]_14631	0.116	0.03	-1.970620118	3.02E-05	6.19E-05		[H0]_14087	0.42	0	-7.81359701	1.11E-26	1.24E-26
[H0]_14426	0.126	0.006	-4.041028919	3.60E-09	5.99E-09		[H0]_14635	0.343	0.826	1.285616763	6.88E-15	6.72E-15		[H0]_14091	0.31	0.1	-1.614176562	1.42E-08	3.05E-08
[H0]_1443	0.043	0.003	-3.292618981	0.000289829	0.000728845		[H0]_14645	2.153	0.736	-1.547544648	2.24E-46	8.85E-47		[H0]_14093	0.123	0.046	-1.368972404	0.000537639	0.001756715
[H0]_14431	0	0.04	4.505159733	0.000320527	0.000810907		[H0]_14646	0.3	0	-7.413937309	2.11E-20	1.63E-20		[H0]_14094	0	0.05	4.886481989	3.69E-05	0.000104405
[H0]_14435	0	0.08	5.523469152	5.04E-07	9.66E-07		[H0]_14649	0.22	0.02	-3.397645722	2.61E-13	2.76E-13		[H0]_14095	0.253	0.08	-1.680463416	1.16E-07	2.64E-07
[H0]_14436	0.09	0.21	1.255861786	7.01E-05	0.00016339		[H0]_14650	0	0.176	6.67047621	1.95E-13	2.05E-13		[H0]_141	0.053	0	-5.210623102	2.27E-06	5.70E-06
[H0]_1444	0.046	0	-4.816083821	3.97E-05	9.00E-05		[H0]_14663	0.36	0.116	-1.607280733	1.43E-09	1.91E-09		[H0]_14134	0.086	0.023	-1.999928801	0.000174029	0.000531756
[H0]_14443	0.006	0.076	3.626136253	4.34E-06	8.98E-06		[H0]_14664	0	0.033	4.277167584	0.000729848	0.001864451		[H0]_14136	0.693	2.82	2.015093723	8.03E-84	3.91E-84
[H0]_14449	0.193	0.053	-1.839431086	9.55E-07	1.87E-06		[H0]_14666	0.07	0	-5.295070299	2.45E-06	4.37E-06		[H0]_1414	0	0.04	4.761713429	7.38E-05	0.000215451
[H0]_1445	0.44	0.033	-3.663166328	1.41E-29	1.17E-29		[H0]_14672	0.033	0.12	1.871958651	5.13E-05	0.000108527		[H0]_14141	0.11	0.01	-3.670538732	8.64E-08	1.95E-07
[H0]_14451	0.61	0.196	-1.619739381	5.72E-15	7.27E-15		[H0]_14673	0.403	0.12	-1.744221318	1.00E-11	1.16E-11		[H0]_14147	0	0.063	5.197464577	5.12E-06	1.33E-05
[H0]_14452	0	0.056	5.039658639	1.81E-05	3.96E-05		[H0]_14674	0	0.07	5.306611362	2.23E-06	3.96E-06		[H0]_14149	0.016	0.08	2.180060024	0.000225099	0.00069789
[H0]_14454	0	0.053	4.91883169	3.78E-05	8.55E-05		[H0]_14675	0.123	0.033	-1.824001504	4.64E-05	9.75E-05		[H0]_1415	0	0.056	5.306491146	2.32E-06	5.85E-06
[H0]_1446	6.983	0	-12.08085043	2.57E-261	3.32E-262		[H0]_14677	0.12	0.293	1.296856183	2.00E-06	3.53E-06		[H0]_14153	0	0.033	4.273998425	0.000683934	0.002272973
[H0]_14461	0.053	0.006	-2.544318217	0.000708988	0.00188287		[H0]_1468	0.943	0.113	-3.068589187	1.76E-56	5.87E-57		[H0]_14154	0.416	0.176	-1.228542021	7.30E-08	1.64E-07
[H0]_14464	0	0.05	4.833352727	6.16E-05	0.000142793		[H0]_14682	0	0.886	8.975202715	1.02E-48	3.84E-49		[H0]_14155	0.153	0.06	-1.281473484	0.000347657	0.001104877
[H0]_14467	1.256	0.566	-1.106731764	8.72E-17	1.04E-16		[H0]_14685	0.116	0	-6.065613809	1.36E-09	1.82E-09		[H0]_14160	0.006	0.203	4.894584836	4.45E-15	7.03E-15
[H0]_14470	4.863	0.023	-7.662089043	2.23E-289	2.56E-290		[H0]_1469	0.1	0.226	1.18291319	1.64E-05	3.24E-05		[H0]_14161	0	0.033	4.283584474	0.000659662	0.002184256
[H0]_14473	0.593	0.256	-1.235796012	1.72E-10	2.67E-10		[H0]_14693	0.15	0	-6.395879962	1.62E-11	1.90E-11		[H0]_14163	0.16	1.293	3.036096457	1.89E-62	1.16E-62
[H0]_14476	0.37	0.163	-1.19363311	6.80E-07	1.32E-06		[H0]_14694	0	0.773	8.780345806	9.12E-44	3.80E-44		[H0]_14164	0.103	0	-5.769247639	1.45E-08	3.12E-08
[H0]_1448	0.083	0.193	1.235048173	4.17E-05	9.49E-05		[H0]_14709	0	0.083	5.584145338	2.18E-07	3.51E-07		[H0]_14168	0	0.036	4.457396715	0.0003216	0.001017012
[H0]_14480	0	0.043	4.643035453	0.000167067	0.000407781		[H0]_1471	0.073	0.013	-2.308828478	7.40E-05	0.000160201		[H0]_14169	0.096	0.463	2.246001658	1.02E-17	1.47E-17
[H0]_14484	1.773	0.19	-3.234915683	3.95E-89	1.42E-89		[H0]_14711	0.26	0.016	-4.027303882	3.87E-17	3.41E-17		[H0]_14170	0.81	3.216	1.991040188	9.09E-94	4.05E-94
[H0]_14485	0.063	0	-5.065064855	8.06E-06	1.71E-05		[H0]_14716	0.15	0.036	-2.035631934	2.52E-06	4.50E-06		[H0]_14171	0	0.06	5.10046217	9.89E-06	2.63E-05
[H0]_1449	0.01	0.113	3.618327211	2.35E-09	3.87E-09		[H0]_14724	0.69	0.096	-2.816645332	2.92E-32	1.57E-32		[H0]_14177	0	0.07	5.273998425	2.96E-06	7.51E-06
[H0]_14490	0.573	0	-8.243080172	8.70E-34	6.64E-34		[H0]_14725	0	0.143	6.359195879	2.73E-11	3.25E-11		[H0]_14178	0.45	1.446	1.690336571	2.54E-35	2.38E-35
[H0]_14498	1.143	0.463	-1.288871955	3.65E-19	4.00E-19		[H0]_14731	0.033	0	-4.284738935	0.00071023	0.001810165		[H0]_14180	0.233	1.353	2.527220098	2.49E-54	1.70E-54
[H0]_14499	0.413	1.953	2.255000651	2.95E-67	1.35E-67		[H0]_14732	2.32	1.05	-1.143626731	5.97E-32	3.24E-32		[H0]_14188	1.666	0.056	-4.910180044	3.77E-107	1.49E-107
[H0]_145	0	0.026	4.3158256	0.000716768	0.001904437		[H0]_14733	0.083	0	-5.546167808	3.09E-07	5.04E-07		[H0]_14198	0	0.066	5.265154906	3.15E-06	8.03E-06
[H0]_14500	0.006	0.083	3.447716569	4.45E-06	9.20E-06		[H0]_14742	0.523	0.186	-1.48624399	6.17E-12	7.04E-12		[H0]_14199	0	0.143	6.373854662	3.12E-11	5.79E-11
[H0]_14503	0.086	0	-5.540599929	1.76E-07	3.26E-07		[H0]_14743	0.296	0.033	-3.012482299	8.77E-16	8.20E-16		[H0]_1420	0.283	0.02	-3.733613429	2.53E-20	3.36E-20
[H0]_14505	0.056	0.276	2.364976561	8.95E-12	1.30E-11		[H0]_14748	0	0.166	6.590742583	7.54E-13	8.18E-13		[H0]_14201	0.176	0.076	-1.192648582	0.000278468	0.000873774
[H0]_14508	0.623	0.05	-3.586781862	2.25E-35	1.67E-35		[H0]_14761	0.006	0.053	2.854517788	0.000394611	0.000961629		[H0]_14203	0.17	0.043	-2.015643616	5.46E-07	1.31E-06
[H0]_1451	0.4	1.43	1.852787315	1.22E-45	7.51E-46		[H0]_14763	0.02	0.076	2.050087324	0.000372095	0.000903306		[H0]_14205	1.07	2.656	1.316663263	2.47E-44	1.97E-44
[H0]_14513	3.17	1.443	-1.139346823	1.21E-41	7.98E-42		[H0]_14766	0.043	0	-4.572493973	0.000200952	0.000466194		[H0]_14209	0.55	1.336	1.282625339	2.64E-22	3.30E-22
[H0]_14516	0.703	0	-8.534020687	1.03E-39	7.07E-40		[H0]_1477	0	0.17	6.864854255	5.51E-15	5.35E-15		[H0]_1421	0	0.03	4.389475643	0.000429908	0.001384566
[H0]_1452	0.063	0.006	-3.555884657	9.07E-06	1.93E-05		[H0]_14770	0.036	0.263	2.83680927	1.63E-13	1.70E-13		[H0]_14214	0.026	0.1	2.001072437	8.50E-05	0.000250021
[H0]_14524	0	0.033	4.329764791	0.000677676	0.001794412		[H0]_14771	0	0.036	4.48589721	0.00030048	0.000716952		[H0]_14219	0.036	0	-4.250660816	0.000528064	0.001723537
[H0]_14525	0.34	1.77	2.406111793	1.54E-66	7.10E-67		[H0]_14775	0	0.063	5.169107838	6.11E-06	1.14E-05		[H0]_14231	0.076	0.023	-1.766806636	0.000834845	0.002811061
[truncated: 30,498 more rows]
