# Supplementary material for: Full-Length Transcriptome Sequencing and Different Chemotype Expression Profile Analysis of Genes Related to Monoterpenoid Biosynthesis in Cinnamomum porrectum
Source: Int J Mol Sci. 2019 Dec 10;20(24):6230. doi: 10.3390/ijms20246230 (PMC6941020; doi:10.3390/ijms20246230)
Supplement: Supplementary file 1 [file ijms-20-06230-s001.zip › Supplementary files++/Table S8. The function of known TPS genes in the phylogenetic tree.xls]

## Sheet: Sheet1
The function of known TPS genes in the phylogenetic tree
gene name	accession number	function
AtTPS2	NP 193406.3	(E)-bate-ocimene/myrcene synthase
AtTPS14	NP 001185286.1	(±)-3S-linalool synthase
AtTPS24	NP 189209.2	1,8-cineole synthase
SlTPS40	NP 001234008.2	copalyl-diphosphate synthase
AgPIN1	O24475.1	pinene synthase
VGwGerA	ADR66821.1	germacrene A synthase
VvGwgCad	ADR74199.1	Gamma-cadinene synthase
LaLINS	Q2XSC5.1	linalool synthase
CmKS	XP_022968895.1	ent-kaur-16-ene synthase
CsKS	NP_001292675.1	ent-kaur-16-ene synthase
VvLIS	ADR74212.1	(3S)-linalool/(E)-nerolidol synthase
LlLis	ABD77417.1	linalool synthase
RcLIS	AVR48793.1	linalool synthase
MaLIS	AAL99381.1	linalool synthase
AaCIN	PWA51422.1	1,8-cineole synthase
CsLIS	AGX26045.1	(3S)-linalool/(E)-nerolidol synthase
